# Supplementary material for: BIOMASS YIELD 1 regulates sorghum biomass and grain yield via the shikimate pathway
Source: J Exp Bot. 2020 Jun 4;71(18):5506–20. doi: 10.1093/jxb/eraa275 (PMC7501818; doi:10.1093/jxb/eraa275)
Supplement: eraa275_suppl_Supplementary_Data-S1 [file eraa275_suppl_supplementary_data-s1.xlsx]

## Sheet: Data1
Data S1 List of sorghum varieties used to verify the mutation site of by1 mutant
Cultivar name	Origin	PI	IS	SAP	Other
S. propinquum 369-1	-
S. propinquum 369-2	-
Q 2/3/56	Afghanistan	PI 220636		IS 2424	WSC 49
Q2/3/56	Afghanistan	PI 220636		IS 2424	WSC 50
MN 401	Algeria	PI 144332		IS 2440, MN 401	WSC 90
B923296	Australia
QL12	Australia
R931945-2-2	Australia
B963676	Australia
S. bicolor subsp. verticilliflorum (AusTRCF 317961)	Australia
ALLAKH	Bangladesh	PI 668809		IS8345	WSC 51
BATTANBAN	Cambodia			ｘ	WSC 26
GW104	Cameroon
GW105	Cameroon
GW58	Cameroon
MILO PET. 139/51 EX TANGANYIKA	Central Africa	PI 267493		IS 2835	WSC 74
E 9	Chad	NSL 56019		IS 8556	WSC 56
PI 282834	Chad	NSL 54520		IS 6881	WSC 57
Ai4	China
LR9198	China
E-Tian	China
Ji2731	China
AI HUI	China				WSC 20
LIAOZA 1 （辽杂1号）	China				WSC 23
BIG WHITE HULL (大白壳）	China				WSC 24
XIONG YUE 334 (熊岳334)	China				WSC 25
E 17	Congo	NSL 56175		IS 8564	WSC 58
B35	Ethiopia	656029		SAP-37	B35
IS8525	Ethiopia		8525		BUTHA
S. bicolor subsp. drummondii (PI330272)	Ethiopia	330272
SC108C	Ethiopia	533792	12608C	SAP-140
SC170-6-8	Ethiopia
SC23	Ethiopia	534128	12543C	SAP-208
SC35C	Ethiopia	534133	12555C	SAP-233
IBC/E-38432	Ethiopia
Yik.solate (IBC/E-339)	Ethiopia
Kilo (IBC/E-382)	Ethiopia
Cherekit (IBC/E-460)	Ethiopia
Zengada (IBC/E-308)	Ethiopia
MORABA 74	Ethiopia	PI 563098		IS 8545	WSC 95
THIBA RED	Ethiopia	PI 669638		IS 8540	WSC 96
SC112	Ethiopia	PI 533918		IS 12612 C	WSC 97
GIZA 3/59	Ethiopia	PI 267526		IS 2873	WSC 98
PI 329762	Ethiopia	PI 329762		IS 11497	WSC 99
GW2	Ethiopia
ICSV745	India	576130		SAP-65
M35-1	India			SAP-79
Y. E. (I. P.) INT. TYPE	India	PI 643859		IS 2945	WSC 28
KALJANPUR	India			IS 4769	WSC 29
SC NO.0217 CI1197	India	PI 563507		IS 12680	WSC 30
GOOSENECK	India	PI 644607		IS 4001	WSC 31
MARIANGARIJORA MUDDAHIHAL	India	PI 562855		IS 5635	WSC 32
DHOOTI ANEHULA	India	PI 669332		IS 5289	WSC 33
RABI YANGAR JORA MITHUGADUR	India	PI 669746		IS 5475	WSC 34
MASAKA LUWEMEA	India	PI 533937		IS 1269C	WSC 35
VULGARE	Iran	PI 229846		IS2415	WSC 54
HAZERA 6014	Israel			x	WSC 55
OOTOYO-MURA ZAIRAI	Japan				WSC 01
TAKAKIMI	Japan				WSC 02
IKEDACHO MATSUO ZAIRAI	Japan				WSC 03
KOUCHI OUKAWA ZAIRAI	Japan				WSC 04
DANGOMOROKOSHI	Japan				WSC 05
TOKIBI	Japan				WSC 06
HIMEKI ZAIRAI	Japan				WSC 07
KIKUCHI ZAIRAI	Japan				WSC 08
AKAHO	Japan				WSC 09
KANAGAWAZAIRAI	Japan				WSC 10
72-10-10-5	Japan				WSC 11
SC62C	Kenya	534138	12572C	SAP-416
S. bicolor (PI226096)	Kenya	226096	3121
AKLMOI WHITE	Kenya	PI 570830		IS 3076	WSC 100
E 959	Kenya	PI 669708		IS 9147	WSC 101
PI 152748 C	Kenya	PI 152748 C		IS 12575	WSC 102
HANGETSUTOSUI	Korea				WSC 12
KOUSHUU ZAIRAISHU	Korea				WSC 13
CHAL WAXY SORGHUM	Korea				WSC 14
KOUBOUSHI	Korea				WSC 15
MOCTAC LOCAL	Korea				WSC 16
SENKINHAKU	Korea				WSC 17
CHOONCHAN LOCAL	Korea				WSC 18
MAKHOTLONG I	Lesotho			x	WSC 59
TENANT WHITE	Lesotho	PI 58608５		PI 586084	WSC 60
NYAKASOBA BEST	Lesotho			ｘ	WSC 61
Malisor 84-7	Mali	609336
PI525695	Mali	525695	25806		Kinto Oule
PI563516	Mali	563516	12381
PI585749	Mali	585749	25916		GADIABA DIE
AIT BRAHIM	Morocco			RCAT016392	WSC 62
CODY	Morocco			RCAT016399， Originated from cross between Club kafir and Leoti.	WSC 63
KOURNIANIA	Morocco			RCAT016401	WSC 64
PHATSAI	Morocco			x	WSC 65
SCHROCK	Morocco			RCAT016610， 古い品種	WSC 66
Macia	Mozambique	565121		SAP-80
HUAN SA PHAUNG AH LPYSU	Myanmar			x	WSC 27
EC 18868	Nepal	PI 647737		IS3960	WSC 52
JUNELO	Nepal			x	WSC 53
IS3614-2	Nigeria
DAWA PAS PARA	Nigeria	NSL 87735		IS 7822	WSC 86
JARDIRA	Nigeria	NSL 51338		IS 1328	WSC 87
MUHEYAR	Nigeria	PI 153871		IS 2434, MN1277	WSC 88
KA 24	Nigeria	PI 534075		IS 7455 C	WSC 89
COL/PAK/1989/IBPGR/2386(2)	Pakistan			x	WSC 36
COL/PAK/1991/IBPGR/2724(2)	Pakistan				WSC 37
COL/PAK/1989/IBPGR/2420(1)	Pakistan				WSC 38
COL/PAK/1989/IBPGR/2427(5)	Pakistan				WSC 39
COL/PAK/1989/IBPGR/2439(1)	Pakistan				WSC 40
COL/PAK/1989/IBPGR/2444(1)	Pakistan				WSC 41
COL/PAK/1989/IBPGR/2550(1)	Pakistan				WSC 42
COL/PAK/1989/IBPGR/2553(4)	Pakistan				WSC 43
COL/PAK/1989/IBPGR/2411(1)	Pakistan				WSC 44
COL/PAK/1989/IBPGR/2416(2)	Pakistan				WSC 45
COL/PAK/1989/IBPGR/2592(7)	Pakistan				WSC 46
87-9-21-3-1	Pakistan				WSC 47
87-9-21-3-2	Pakistan				WSC 48
SC103-14E	S.Africa	533752	2403C	SAP-127
S. bicolor subsp. verticilliflorum (PI300119)	S.Africa	300119
ESHOME	S.Africa			ｘ	WSC 67
INGWARUMA PEARLY	S.Africa	PI 668814		IS 8742,	WSC 68
AW 70/12 DL/59/1532	S.Africa	PI 267512		IS 2855	WSC 69
BARNARD RED	S.Africa	PI 563136		IS 8743、	WSC 70
RED KAFIR	S.Africa			IS 218	WSC 71
S.BASUTORUM DL/60/97	S.Africa	PI 644328		IS 3134	WSC 72
EAR FROM PIETESBURG DL/60/107	S.Africa	PI 644329		IS 3151	WSC 73
WAD YABOO 132/53	S.Africa	PI 267472		IS 2814	WSC 103
CAPE COLO 28/53	S.Africa	PI 267489		IS 2831	WSC 104
TSETA LOCAL NATURE TYPE 27/51	S.Africa	PI 267476		IS 2818	WSC 105
PI586430	Sierra Leone	586430	27782		SEREKETEH
Early Hegari	Sudan
IS9710	Sudan	571128	9710		EL LUBEI
SC237-14E	Sudan	533834	3071C
SC56-14E	Sudan	533910	12568C	SAP-268
HEGARI MALOWAR	Sudan	PI 570998		IS 6958	WSC 75
143 DINDERAWI 1	Sudan	PI 570987		IS 6921, 143	WSC 76
REDBINE 655	Sudan	NSL 51641		IS 406	WSC 77
E 1089	Sudan	PI 563211		IS 9181	WSC 78
LAMBAS	Sudan	PI 571149		IS 9736	WSC 79
DINDERAWI 1	Sudan	PI 570987		IS 6921	WSC 80
240 WAD UMM BENEIN	Sudan	PI 570955		IS 6957, 240	WSC 81
MUGBASH WHITE	Sudan	PI 571134		IS 9719	WSC 82
B-112	Sudan	PI 669018		IS 9551	WSC 83
E 1091	Sudan	PI 563213		IS 9183	WSC 84
109 TONJI	Sudan	PI 669287		IS 6910	WSC 85
GW102	Sudan
26524	Taiwan				WSC 19
NHORONGO NENPI	Tanzania	PI 643817		IS 1291	WSC 106
E 37	Tanzania	NSL 56351		IS 8584	WSC 107
S. VULGARE 72-726-7	Uganda			x	WSC 91
S. VULGARE 72-728-1	Uganda			x	WSC 92
FRAMIDA	Uganda	NSL 56183		IS 8785	WSC 93
UGANDA L1	Uganda	PI 571225		IS 9826	WSC 94
GW103	United States
Greenleaf	USA			SAP-60
Karper 669	USA
KS115	USA	613536		SAP-74
Rio	USA			SAP-105
RTx7000	USA
Keller	USA	653617		SAP-73
BTx623	USA	564163		SAP-32
SC326-6	USA/Ethiopia	656069
GW16	Yemen
GW34	Yemen
GW37	Yemen
GW59	Yemen
GW9	Yemen
