# Supplementary material for: BIOMASS YIELD 1 regulates sorghum biomass and grain yield via the shikimate pathway
Source: J Exp Bot. 2020 Jun 4;71(18):5506–20. doi: 10.1093/jxb/eraa275 (PMC7501818; doi:10.1093/jxb/eraa275)
Supplement: eraa275_suppl_Supplementary_Data-S2 [file eraa275_suppl_supplementary_data-s2.xlsx]

## Sheet: Data S2
Data S2 Information of the 1785 DEGs
	by1 mutant (RPKM value)			wild-type (RPKM value)
name	by1-1_normalize	by1-2_normalize	by1-3_normalize	WT-1_normalize	WT-2_normalize	WT-3_normalize	FoldChange	Log2FoldChange	pval	padj	Up/Down	Significant
SORBI_001G001700	0.480758	0.329154	0.601147	1.10829	1.01314	1.83084	0.357024	-1.48591	0.0214528	0.0107861	down	yes
SORBI_001G003800	4.3749	3.33856	3.25621	0.0481865	0.0460519	0.0254284	91.6684	6.51835	7.09488e-23	1.93714e-22	up	yes
SORBI_001G005300	11.7786	11.7085	11.522	2.84301	5.20386	4.67882	2.75105	1.45998	3.0332e-28	1.00953e-27	up	yes
SORBI_001G008300	9.18248	6.72414	7.26386	19.901	16.4405	19.3256	0.416233	-1.26454	4.90889e-20	1.18156e-19	down	yes
SORBI_001G009700	96.9209	91.2225	88.068	262.617	255.68	257.946	0.355831	-1.49073	0	0	down	yes
SORBI_001G013400	14.6631	12.837	12.1732	36.67	35.2757	38.3969	0.359547	-1.47575	6.26424e-46	3.36717e-45	down	yes
SORBI_001G016800	2.35572	2.16301	2.3044	8.9627	6.81568	6.66224	0.304052	-1.71761	2.65744e-20	6.47353e-20	down	yes
SORBI_001G019500	0.673062	0.564263	0.751434	0.0963731	0.184208	0.101714	5.20217	2.37911	0.00156996	0.000998415	up	yes
SORBI_001G020400	0.721137	0.987461	1.50287	0.14456	0.138156	0.203427	6.60602	2.72378	0.00324685	0.00194645	up	yes
SORBI_001G020700	0.0480758	0.023511	0.0250478	0.240933	0.414467	0.355998	0.0955456	-3.38767	0.0883425	0.0377972	down	yes
SORBI_001G024500	16.6823	14.8119	16.231	5.78239	5.89464	5.44168	2.7879	1.47918	9.92246e-27	3.10678e-26	up	yes
SORBI_001G025100	2.35572	3.4326	3.15602	1.01192	0.276311	1.16971	3.63896	1.86353	0.000714088	0.000479423	up	yes
SORBI_001G025900	3.12493	2.3511	3.00573	9.15544	8.74986	7.17081	0.338241	-1.56388	1.12095e-15	2.14437e-15	down	yes
SORBI_001G029100	33.5089	36.7712	32.3617	13.8777	15.5195	15.7656	2.27271	1.18441	9.48503e-40	4.39365e-39	up	yes
SORBI_001G029600	4.13452	2.86834	4.5086	1.68653	1.01314	0.915422	3.18428	1.67097	2.64662e-06	2.48633e-06	up	yes
SORBI_001G029800	6.58639	7.14733	7.11357	21.2503	20.9997	19.6816	0.336619	-1.57081	1.47247e-38	6.57256e-38	down	yes
SORBI_001G032000	10.7209	10.1097	12.073	1.7829	2.44075	2.69541	4.75551	2.2496	1.19383e-33	4.70783e-33	up	yes
SORBI_001G040200	13.0766	13.0251	11.021	5.34871	5.52623	4.88225	2.35592	1.23629	7.90464e-17	1.62774e-16	up	yes
SORBI_001G043000	5.62487	5.21943	7.26386	1.59016	1.84208	2.18684	3.22263	1.68824	1.89634e-12	2.99264e-12	up	yes
SORBI_001G043700	14.9516	13.5893	16.3312	38.2119	37.1639	35.9049	0.403233	-1.31031	1.80001e-49	1.02787e-48	down	yes
SORBI_001G0456002	54.0372	59.0595	56.2072	21.7803	28.368	25.4793	2.23866	1.16263	5.83569e-66	4.50939e-65	up	yes
SORBI_001G046400	61.1044	58.3072	60.816	250.233	228.371	210.089	0.261695	-1.93404	0	0	down	yes
SORBI_001G046500	0.913441	0.658307	0.851625	2.07202	1.98023	1.98341	0.401509	-1.3165	0.00195884	0.00122241	down	yes
SORBI_001G048400	23.4129	26.0502	28.8551	10.8902	12.1116	12.6633	2.19593	1.13483	6.30984e-23	1.72555e-22	up	yes
SORBI_001G049800	12.4516	9.82758	10.8206	26.6953	28.7364	25.581	0.408576	-1.29132	9.04531e-26	2.73732e-25	down	yes
SORBI_001G050300	27.6436	30.094	32.4118	8.72176	8.47355	10.6291	3.23995	1.69597	1.32562e-48	7.43987e-48	up	yes
SORBI_001G050800	2.11534	1.41066	2.3044	7.32435	5.98674	9.15422	0.259529	-1.94604	1.98985e-15	3.74913e-15	down	yes
SORBI_001G050900	1.5865	0.517241	0.801529	4.24042	2.85522	1.72913	0.329218	-1.60288	3.33895e-07	3.45229e-07	down	yes
SORBI_001G051000	2.54802	2.58621	2.55487	10.0228	7.13804	7.93366	0.306406	-1.70648	3.30299e-23	9.13815e-23	down	yes
SORBI_001G051100	0.288455	0.658307	0.300573	3.32487	2.67101	2.79712	0.141855	-2.81751	6.3179e-15	1.15798e-14	down	yes
SORBI_001G052000	263.936	282.978	258.042	83.6518	99.8865	98.713	2.85191	1.51193	0	0	up	yes
SORBI_001G052100	0.480758	0.470219	0.801529	2.45751	2.21049	1.67827	0.276147	-1.85649	4.1944e-08	4.71118e-08	down	yes
SORBI_001G059900	7.49983	5.59561	4.35832	15.7088	14.7366	16.4267	0.372369	-1.42519	4.13133e-15	7.63939e-15	down	yes
SORBI_001G065600	20.5284	21.6771	22.4428	9.39638	9.39458	10.7816	2.18609	1.12835	6.17699e-21	1.55433e-20	up	yes
SORBI_001G068600	37.5953	37.1003	37.7721	3.27668	4.83545	7.11995	7.3836	2.88433	2.60195e-151	5.22638e-150	up	yes
SORBI_001G070200	27.1148	22.5705	24.7973	66.9311	66.1305	64.4864	0.377035	-1.40723	1.43703e-80	1.35788e-79	down	yes
SORBI_001G070300	7.06715	7.47649	5.56061	15.9497	16.4866	18.0033	0.39858	-1.32706	1.2468e-17	2.67571e-17	down	yes
SORBI_001G070500	1330.88	1286.71	1320.77	572.456	579.609	603.975	2.24275	1.16527	0	0	up	yes
SORBI_001G070900	2.40379	2.06896	2.50478	15.5161	11.559	14.2908	0.168679	-2.56765	6.59242e-50	3.80882e-49	down	yes
SORBI_001G071000	0.240379	0.376175	0.350669	0.0240933	0.0921038	0.0254284	6.82945	2.77177	0.0408277	0.019095	up	yes
SORBI_001G072900	2.40379	1.22257	1.30249	5.54145	3.26968	3.81426	0.390391	-1.35701	2.70696e-07	2.82222e-07	down	yes
SORBI_001G075400	13.0285	14.6708	9.56826	40.7658	42.4598	41.2449	0.299409	-1.73981	1.01601e-69	8.24025e-69	down	yes
SORBI_001G075700	0.384607	0.799373	0.951816	7.66166	5.66438	5.54339	0.113188	-3.14321	1.37451e-36	5.87569e-36	down	yes
SORBI_001G075800	0.721137	0.282132	0.45086	2.5057	1.79602	1.27142	0.260917	-1.93834	3.25146e-06	3.0232e-06	down	yes
SORBI_001G078000	266.1	275.454	274.824	102.348	119.965	112.292	2.43983	1.28678	0	0	up	yes
SORBI_001G078600	5.52872	4.65517	4.90937	18.8891	18.651	17.9016	0.272236	-1.87707	9.95743e-37	4.27518e-36	down	yes
SORBI_001G078700	0.240379	0.282132	0.100191	3.03575	1.84208	2.33941	0.0862798	-3.53483	4.20135e-14	7.36634e-14	down	yes
SORBI_001G078900	89.8056	94.1379	97.7866	44.1871	37.6704	44.9574	2.22159	1.15159	1.45329e-73	1.25106e-72	up	yes
SORBI_001G079500	20.3841	19.0439	18.9361	7.17979	7.73672	8.18794	2.5261	1.33691	1.30445e-31	4.83071e-31	up	yes
SORBI_001G080600	6.10563	4.279	5.46042	21.2985	18.4668	17.7999	0.275254	-1.86116	4.06522e-42	1.98622e-41	down	yes
SORBI_001G082800	1.15382	1.5047	1.25239	3.90311	4.37493	3.45826	0.333232	-1.5854	1.05219e-08	1.2445e-08	down	yes
SORBI_001G083300	2.25956	2.49216	1.1522	8.67358	6.99989	6.91652	0.261351	-1.93594	7.38035e-20	1.76101e-19	down	yes
SORBI_001G085200	6.39408	8.69906	8.31587	27.9482	26.1114	23.445	0.302034	-1.72722	1.13408e-67	9.00647e-67	down	yes
SORBI_001G088000	4.03837	5.17241	4.60879	18.4554	17.5918	15.1045	0.270168	-1.88807	5.97461e-47	3.25995e-46	down	yes
SORBI_001G088400	24.9514	22.8527	24.4466	90.8798	86.1631	78.7772	0.282428	-1.82405	9.01658e-182	2.31118e-180	down	yes
SORBI_001G091500	8.31712	6.72414	9.26768	26.4544	25.6048	20.6479	0.334341	-1.58061	8.74219e-47	4.75117e-46	down	yes
SORBI_001G093200	8.31712	6.77116	5.86118	2.84301	2.4868	1.93256	2.88466	1.5284	2.3573e-14	4.20393e-14	up	yes
SORBI_001G093500	10.8651	8.98119	8.36596	2.31295	1.98023	1.8817	4.56888	2.19184	6.11123e-29	2.08137e-28	up	yes
SORBI_001G095700	3.65376	3.8558	3.15602	0.819171	0.322363	0.203427	7.93003	2.98733	2.31581e-10	3.13593e-10	up	yes
SORBI_001G098800	13.7497	17.3511	18.2849	6.26425	5.94069	6.81481	2.59655	1.37659	1.17037e-14	2.12094e-14	up	yes
SORBI_001G098900	19.4707	21.6771	22.543	59.2213	52.6833	48.0088	0.398283	-1.32813	6.24722e-97	7.21269e-96	down	yes
SORBI_001G100200	1.97111	2.06896	1.55296	0.0481865	0.0460519	0.355998	12.4225	3.63488	3.12519e-11	4.51495e-11	up	yes
SORBI_001G100500	0.480758	0.329154	0.951816	0.0481865	0.0230259	0.203427	6.41469	2.68138	0.00382243	0.00225917	up	yes
SORBI_001G100700	2.59609	1.36364	2.55487	0.433679	0.460519	0.0254284	7.08397	2.82456	2.83131e-09	3.52287e-09	up	yes
SORBI_001G101200	1.73073	0.705329	1.80344	0.0481865	0.0921038	0.254284	10.7445	3.42553	5.54477e-10	7.2677e-10	up	yes
SORBI_001G101700	0.480758	0.564263	0.300573	10.4565	12.434	9.7645	0.0412064	-4.60099	5.7589e-50	3.33567e-49	down	yes
SORBI_001G102800	13.9901	10.815	10.6704	3.27668	4.9736	4.42454	2.79889	1.48486	4.31233e-34	1.72532e-33	up	yes
SORBI_001G103400	4.13452	4.56113	2.45468	13.3959	10.4998	11.5445	0.314624	-1.6683	4.81923e-25	1.42146e-24	down	yes
SORBI_001G104400	2.01918	2.63323	2.55487	0.915544	0.368415	0.813709	3.43586	1.78067	0.00295369	0.00178284	up	yes
SORBI_001G105800	2.7884	3.80878	2.35449	10.9383	9.57879	9.91707	0.294132	-1.76547	4.06495e-25	1.20208e-24	down	yes
SORBI_001G106600	169.563	169.749	173.832	70.1596	70.7817	70.5384	2.42645	1.27885	6.4419e-194	1.78439e-192	up	yes
SORBI_001G109700	19.8553	18.0564	13.2252	71.6534	67.6042	65.9104	0.249244	-2.00437	2.25114e-142	4.16828e-141	down	yes
SORBI_001G112200	8.22097	9.12225	6.7629	1.63834	2.80916	2.39027	3.52543	1.8178	2.29093e-23	6.37926e-23	up	yes
SORBI_001G112800	12.5478	11.7085	10.2195	31.7067	26.3877	23.2416	0.423868	-1.23831	1.2877e-40	6.0922e-40	down	yes
SORBI_001G116600	69.6138	70.6269	66.7273	153.233	155.609	140.721	0.460376	-1.11912	2.74387e-147	5.26512e-146	down	yes
SORBI_001G118100	62.114	63.5737	68.8814	30.6466	27.0785	31.9381	2.17	1.11769	4.00132e-51	2.37985e-50	up	yes
SORBI_001G119200	0.673062	0.423197	0.250478	16.0943	15.1971	16.681	0.0280731	-5.15467	6.57945e-77	5.91594e-76	down	yes
SORBI_001G122100	7.3556	6.25392	6.61262	19.0819	18.5129	18.0542	0.363388	-1.46042	3.86865e-26	1.18642e-25	down	yes
SORBI_001G122900	10.0959	10.674	11.4719	4.38498	4.55914	5.13654	2.28979	1.19522	4.11108e-12	6.32502e-12	up	yes
SORBI_001G124700	1.10574	0.987461	1.50287	3.27668	2.3947	3.35655	0.398327	-1.32797	1.3613e-06	1.32233e-06	down	yes
SORBI_001G125700	59.614	68.1348	61.5174	4.96321	7.78277	7.8828	9.17486	3.19769	4.0118e-242	1.53107e-240	up	yes
SORBI_001G125900	550.997	585.376	571.741	189.518	207.648	189.136	2.91337	1.54269	0	0	up	yes
SORBI_001G126800	2.69225	3.66771	3.70707	12.8176	11.0985	11.2394	0.286357	-1.80411	3.51593e-34	1.41162e-33	down	yes
SORBI_001G130900	1.63458	0.752351	1.55296	4.04767	3.68415	3.45826	0.352088	-1.50599	2.76932e-06	2.59571e-06	down	yes
SORBI_001G131300	9.47094	9.02821	9.31778	37.2	32.9271	31.8364	0.272813	-1.87402	2.34328e-81	2.24196e-80	down	yes
SORBI_001G135600	30.9608	30.1411	30.5583	122.827	132.86	113.563	0.248233	-2.01023	1.48014e-266	6.60251e-265	down	yes
SORBI_001G137200	1.10574	1.64577	2.40459	7.75803	5.94069	4.93311	0.276736	-1.85342	6.16681e-27	1.94952e-26	down	yes
SORBI_001G137500	3.65376	3.15047	4.15793	0.289119	0.690778	0.355998	8.20586	3.03665	1.14406e-16	2.33556e-16	up	yes
SORBI_001G137600	10.3363	11.7555	12.2734	4.33679	4.14467	4.4754	2.65228	1.40723	4.3767e-13	7.1997e-13	up	yes
SORBI_001G137800	2.54802	2.44514	2.85545	0.626425	0.73683	0.457711	4.31013	2.10773	3.71729e-07	3.82506e-07	up	yes
SORBI_001G140300	111.969	119.342	119.227	41.5368	53.9267	58.8413	2.27172	1.18379	1.56145e-153	3.22116e-152	up	yes
SORBI_001G140400	2.64417	2.68025	2.3044	1.30104	1.10525	1.01714	2.22842	1.15602	0.00185177	0.0011597	up	yes
SORBI_001G140600	28.9416	29.2006	25.2482	100.951	101.406	88.8468	0.286364	-1.80408	1.25845e-192	3.47188e-191	down	yes
SORBI_001G142000	15.24	15.4702	16.9323	53.0534	52.5912	50.1448	0.305814	-1.70927	5.81709e-102	7.16142e-101	down	yes
SORBI_001G145200	16.5862	15.094	14.7281	35.4171	33.2034	36.3626	0.442055	-1.1777	2.25035e-33	8.80847e-33	down	yes
SORBI_001G145700	1.5865	1.69279	1.30249	0.289119	0.276311	0.15257	6.3813	2.67385	6.3107e-06	5.64768e-06	up	yes
SORBI_001G146900	10.8171	7.57053	9.0673	29.3456	25.2825	23.3941	0.351886	-1.50682	5.42768e-42	2.65001e-41	down	yes
SORBI_001G147900	4.75951	5.03135	4.70898	2.02383	2.30259	1.93256	2.31664	1.21204	1.1998e-06	1.17142e-06	up	yes
SORBI_001G151200	15.865	15.2821	16.0807	43.6088	42.6901	38.346	0.378899	-1.40011	1.02744e-62	7.57302e-62	down	yes
SORBI_001G151400	16.2977	17.7743	16.231	6.55337	5.20386	5.74682	2.87379	1.52295	3.73567e-21	9.51867e-21	up	yes
SORBI_001G155700	5.81717	5.21943	6.66271	15.5161	15.2432	15.9182	0.379184	-1.39903	1.91149e-22	5.13334e-22	down	yes
SORBI_001G157200	1.29805	1.36364	1.35258	0.289119	0.230259	0.406854	4.33397	2.11569	0.000151548	0.000113208	up	yes
SORBI_001G157900	4.42298	4.279	3.95755	1.59016	0.782882	1.72913	3.08606	1.62576	7.89837e-08	8.65361e-08	up	yes
SORBI_001G158000	2.59609	2.53918	2.80535	7.75803	9.8551	10.2222	0.285271	-1.80959	7.73744e-14	1.33482e-13	down	yes
SORBI_001G158200	2.59609	2.86834	4.15793	0.915544	0.828934	0.406854	4.47275	2.16116	3.03242e-05	2.49358e-05	up	yes
SORBI_001G160000	4.71143	5.64263	3.65698	18.5036	20.9536	19.173	0.238973	-2.06508	2.26418e-41	1.08844e-40	down	yes
SORBI_001G160100	3.26916	3.15047	5.41032	16.9617	14.0919	11.7988	0.276063	-1.85693	1.6032e-47	8.81057e-47	down	yes
SORBI_001G164300	0.0480758	0.0470219	0.0500956	0.289119	0.230259	0.355998	0.165864	-2.59193	0.0470939	0.0216368	down	yes
SORBI_001G165200	0.57691	0.752351	0.350669	1.92746	1.65787	1.8817	0.307284	-1.70236	6.53894e-05	5.14542e-05	down	yes
SORBI_001G166200	0.144227	0.141066	0.250478	3.80674	3.68415	3.10226	0.0505771	-4.30537	1.07525e-19	2.55146e-19	down	yes
SORBI_001G169200	24.1341	25.1567	23.3946	9.25182	10.9143	10.2222	2.39189	1.25815	6.81904e-33	2.63611e-32	up	yes
SORBI_001G169800	20.4322	21.2069	21.2906	60.1368	61.4332	54.8745	0.356655	-1.4874	2.73754e-94	3.07784e-93	down	yes
SORBI_001G170200	0.0480758	0.0470219	0.350669	1.20466	0.506571	0.762852	0.180174	-2.47253	3.52202e-07	3.63338e-07	down	yes
SORBI_001G170800	6.97099	4.84326	5.46042	21.3948	19.3418	18.6136	0.291063	-1.78059	1.42723e-36	6.09729e-36	down	yes
SORBI_001G171000	0.192303	0.0940439	0.0250478	0.722798	0.690778	0.864565	0.136688	-2.87104	0.00916786	0.00501785	down	yes
SORBI_001G175000	12.1151	11.0972	11.522	76.2793	71.1501	73.9966	0.156866	-2.67239	1.68168e-234	6.14486e-233	down	yes
SORBI_001G177000	2493.26	2415.47	2439.35	924.7	1001.26	1088.64	2.4375	1.2854	0	0	up	yes
SORBI_001G177900	40.576	38.652	38.774	143.403	142.3	140.619	0.27679	-1.85313	1.17296e-276	5.51898e-275	down	yes
SORBI_001G179100	53.5084	53.0878	61.9181	26.1171	25.3285	25.4284	2.19208	1.1323	2.3216e-45	1.23344e-44	up	yes
SORBI_001G181000	0.721137	0.423197	0.500956	0.0963731	0.0921038	0.101714	5.66969	2.50327	0.000866564	0.000574937	up	yes
SORBI_001G183500	3.36531	2.3511	2.85545	9.73368	5.43412	7.8828	0.371871	-1.42713	2.62493e-16	5.25104e-16	down	yes
SORBI_001G184900	3.173	2.39812	2.45468	8.19171	8.65775	9.45936	0.305061	-1.71283	5.11538e-12	7.81765e-12	down	yes
SORBI_001G187600	0.865365	1.31661	1.1522	0.0240933	0.0230259	0.0254284	45.9585	5.52226	1.15411e-05	1.00205e-05	up	yes
SORBI_001G192100	1.63458	0.846395	0.851625	0.289119	0.0921038	0.0508568	7.71292	2.94728	3.66889e-06	3.38758e-06	up	yes
SORBI_001G194000	3.60569	5.87774	5.31013	1.63834	0.598674	1.5257	3.93161	1.97512	7.37918e-05	5.75582e-05	up	yes
SORBI_001G195800	51.345	59.7649	51.5984	19.901	21.0918	24.8181	2.47236	1.30589	7.67506e-67	6.01187e-66	up	yes
SORBI_001G198700	0.336531	0.23511	0.400765	0.0240933	0.0230259	0.0254284	13.4037	3.74456	0.0107665	0.00577863	up	yes
SORBI_001G199400	101.152	109.373	107.505	226.959	232.516	215.887	0.470903	-1.0865	1.37496e-225	4.84375e-224	down	yes
SORBI_001G202700	0.480758	0.799373	0.701338	0.192746	0.138156	0.101714	4.58021	2.19541	0.104092	0.0436707	up	yes
SORBI_001G205000	19.5188	17.5862	20.1885	57.2456	61.5253	53.2979	0.332969	-1.58654	1.99001e-89	2.10639e-88	down	yes
SORBI_001G210300	1.77881	2.3511	1.75335	0.0240933	0.552623	0.406854	5.98152	2.58051	2.81788e-10	3.78668e-10	up	yes
SORBI_001G216400	2.7884	2.53918	2.35449	0.192746	0.276311	0.457711	8.2891	3.05122	1.66303e-13	2.80763e-13	up	yes
SORBI_001G221700	0.432682	0.23511	0.350669	1.63834	0.967089	1.01714	0.281143	-1.83062	8.22867e-05	6.37429e-05	down	yes
SORBI_001G226800	1.2019	0.940439	1.25239	0.578239	0.414467	0.355998	2.51703	1.33172	0.0313046	0.0151389	up	yes
SORBI_001G229100	0.336531	0.752351	0.45086	0.770985	1.56576	1.57656	0.393463	-1.3457	0.0565305	0.0254315	down	yes
SORBI_001G229600	4.5672	4.23197	4.20803	14.6969	12.9406	12.4599	0.32439	-1.6242	4.176e-27	1.33119e-26	down	yes
SORBI_001G230300	10.2402	9.92163	10.0692	33.9715	34.9534	34.3792	0.292641	-1.7728	1.48255e-62	1.09041e-61	down	yes
SORBI_001G235800	0.673062	0.423197	0.851625	0.0963731	0.0460519	0.203427	5.63213	2.49368	0.00156996	0.000998415	up	yes
SORBI_001G236400	1.92303	3.05643	2.05392	0.433679	0.460519	0.661138	4.5221	2.17699	4.48972e-06	4.08995e-06	up	yes
SORBI_001G237100	1.05767	0.799373	0.500956	0.337306	0.322363	0.15257	2.90308	1.53759	0.00441694	0.00258089	up	yes
SORBI_001G238600	2.9807	3.10345	2.00382	0.674612	0.828934	0.661138	3.73633	1.90162	1.1803e-08	1.39028e-08	up	yes
SORBI_001G238900	12.2593	11.7085	12.7243	29.0565	30.6705	30.3615	0.407289	-1.29588	1.2917e-33	5.08795e-33	down	yes
SORBI_001G241600	0.624986	0.564263	0.701338	1.39741	1.65787	1.57656	0.408172	-1.29275	0.0121718	0.0064707	down	yes
SORBI_001G244900	3.99029	3.15047	4.10784	10.9865	12.5722	9.86622	0.336533	-1.57118	4.47471e-17	9.31209e-17	down	yes
SORBI_001G245000	5.09604	4.46708	4.65889	12.4803	9.8551	9.91707	0.440959	-1.18129	3.56208e-16	7.05386e-16	down	yes
SORBI_001G247900	6.24986	5.64263	6.61262	1.73472	1.65787	2.33941	3.22839	1.69081	6.57145e-14	1.13968e-13	up	yes
SORBI_001G249300	0.288455	0.0940439	0.100191	0.626425	0.460519	0.457711	0.31249	-1.67812	0.103183	0.0433369	down	yes
SORBI_001G250100	94.3728	103.965	104.7	47.1264	51.3939	51.5179	2.01974	1.01417	1.23175e-74	1.07654e-73	up	yes
SORBI_001G252800	11.7305	11.4734	10.9208	4.72228	5.11176	4.93311	2.31085	1.20842	1.23591e-15	2.35838e-15	up	yes
SORBI_001G255300	2.25956	2.39812	0.90172	0.14456	0.138156	0.101714	14.4615	3.85414	2.10029e-11	3.07634e-11	up	yes
SORBI_001G256400	0.913441	0.423197	0.250478	2.21658	1.88813	1.32228	0.292449	-1.77374	0.000653585	0.000441912	down	yes
SORBI_001G258100	22.4995	21.0188	22.3426	57.1492	62.4003	52.7893	0.382159	-1.38775	2.26278e-72	1.90727e-71	down	yes
SORBI_001G259700	1.00959	1.73981	0.951816	0.14456	0.0460519	0.203427	9.39304	3.23159	0.000107969	8.23744e-05	up	yes
SORBI_001G262900	4.23067	4.32602	4.60879	9.83005	9.57879	11.1885	0.430282	-1.21665	5.17921e-12	7.91166e-12	down	yes
SORBI_001G263900	9.23056	10.0627	8.51625	3.42124	3.31574	3.86512	2.62302	1.39123	3.3664e-14	5.93269e-14	up	yes
SORBI_001G265300	0.0240379	0.0470219	0.100191	2.45751	2.4868	1.72913	0.0256616	-5.28425	1.94279e-13	3.26869e-13	down	yes
SORBI_001G267100	16.6342	18.2445	16.0807	59.2213	57.8872	54.9762	0.29613	-1.7557	2.37251e-116	3.45297e-115	down	yes
SORBI_001G273300	7.3556	7.80564	6.66271	20.1902	19.9405	19.3764	0.366746	-1.44715	6.53079e-30	2.30542e-29	down	yes
SORBI_001G273800	0.288455	0.705329	0.0500956	0.819171	0.138156	0.559425	0.688234	-0.53903	0.0190021	0.00969516	down	yes
SORBI_001G276800	2.69225	2.53918	2.35449	5.83057	6.99989	5.39082	0.416322	-1.26423	7.14079e-07	7.13615e-07	down	yes
SORBI_001G277000	35.3357	34.0909	33.7143	14.7451	16.5787	16.5285	2.15541	1.10796	2.74471e-41	1.31668e-40	up	yes
SORBI_001G277300	0.817289	0.517241	0.400765	1.63834	1.65787	1.06799	0.39762	-1.33054	0.0159005	0.00824121	down	yes
SORBI_001G280000	0.624986	0.423197	0.400765	0.0481865	0.0460519	0.0254284	12.1082	3.59791	0.000579985	0.000395523	up	yes
SORBI_001G283100	117.738	114.922	120.129	40.4285	47.019	50.0939	2.56496	1.35894	4.0473e-180	1.02594e-178	up	yes
SORBI_001G284900	15.6727	16.6458	15.3292	47.2228	45.3611	35.2438	0.37275	-1.42372	9.43812e-77	8.46417e-76	down	yes
SORBI_001G286700	8.5575	9.16928	8.46615	34.4052	40.1112	37.99	0.232813	-2.10276	4.95387e-77	4.47773e-76	down	yes
SORBI_001G287900	0.480758	0.564263	0.751434	0.14456	0.0921038	0.0508568	6.2481	2.64342	0.0467432	0.0215333	up	yes
SORBI_001G288000	7.5479	6.67711	6.61262	2.02383	2.16444	1.8817	3.4329	1.77943	4.976e-17	1.03209e-16	up	yes
SORBI_001G289200	1.00959	1.31661	0.90172	2.40933	3.03942	2.79712	0.39146	-1.35306	0.000463368	0.000320942	down	yes
SORBI_001G289900	23.8456	23.8871	22.7935	77.3876	68.8015	62.7064	0.337615	-1.56655	1.6045e-136	2.86291e-135	down	yes
SORBI_001G292300	0.0961517	0.799373	0.100191	0.385492	0.368415	0.610281	0.729896	-0.454238	0.0495567	0.022605	down	yes
SORBI_001G293600	4.80758	5.97179	4.80918	13.3959	12.0656	14.9519	0.385728	-1.37435	8.23693e-21	2.05731e-20	down	yes
SORBI_001G295400	11.442	10.627	12.0229	38.8865	34.9073	34.6843	0.314275	-1.6699	2.68621e-73	2.30951e-72	down	yes
SORBI_001G295700	1.15382	0.611285	1.65315	0.433679	0.0921038	0.101714	5.44746	2.44558	0.00798735	0.00442603	up	yes
SORBI_001G296300	1.53843	2.53918	1.50287	0.433679	0.414467	0.203427	5.30679	2.40784	0.000225657	0.000164264	up	yes
SORBI_001G298400	1.29805	2.21003	2.05392	0.0963731	0.644726	0.15257	6.22377	2.63779	6.21206e-07	6.23615e-07	up	yes
SORBI_001G300800	122.113	126.301	120.53	49.2948	47.2492	54.5693	2.4415	1.28777	2.90115e-146	5.53598e-145	up	yes
SORBI_001G301000	6.58639	4.74922	5.10975	1.92746	2.21049	2.2377	2.5794	1.36704	7.66855e-14	1.32394e-13	up	yes
SORBI_001G304100	94.7094	111.489	99.3395	12.0466	11.4669	9.45936	9.26633	3.212	0	0	up	yes
SORBI_001G304200	0.721137	0.611285	0.801529	0.0240933	0.0460519	0.0254284	22.3279	4.48077	6.97018e-05	5.45912e-05	up	yes
SORBI_001G3073002	1.29805	0.23511	0.851625	0.192746	0.0460519	0.0254284	9.02552	3.17401	1.37651e-05	1.18318e-05	up	yes
SORBI_001G313200	217.447	211.081	219.669	477.914	479.907	470.273	0.45389	-1.13958	0	0	down	yes
SORBI_001G315000	1.97111	1.88088	2.05392	0.578239	0.828934	0.813709	2.65926	1.41103	4.42479e-05	3.55138e-05	up	yes
SORBI_001G316200	12.9805	14.2006	14.0268	33.7788	28.9206	28.5815	0.45144	-1.14739	3.50486e-45	1.85063e-44	down	yes
SORBI_001G317300	26.9225	29.0125	29.1556	12.2394	9.90115	12.6125	2.44844	1.29186	2.61413e-27	8.3837e-27	up	yes
SORBI_001G317400	16.5862	10.815	15.0287	4.48135	4.8815	4.1194	3.14709	1.65402	3.16406e-35	1.31095e-34	up	yes
SORBI_001G319600	0.336531	0.564263	0.200382	0.0963731	0.184208	0.559425	1.31092	0.390575	0.087199	0.0374316	up	yes
SORBI_001G323400	6.68254	5.92476	6.86309	21.6839	19.4339	20.2919	0.317057	-1.65718	1.43658e-39	6.63214e-39	down	yes
SORBI_001G323800	2.93263	3.90282	3.20612	1.01192	0.921038	1.32228	3.08475	1.62515	6.75479e-06	6.02002e-06	up	yes
SORBI_001G324100	24.8071	25.9561	24.8975	10.7938	8.74986	9.10337	2.64114	1.40116	1.99948e-27	6.44254e-27	up	yes
SORBI_001G325600	3.55761	2.63323	2.3044	1.20466	0.967089	0.915422	2.75178	1.46037	5.11801e-07	5.18637e-07	up	yes
SORBI_001G328100	16.2496	20.2194	21.2906	7.27617	7.09199	6.20453	2.80759	1.48933	1.34899e-17	2.88781e-17	up	yes
SORBI_001G330100	0.432682	0.376175	0.45086	0.0240933	0.0230259	0.0254284	17.364	4.11803	0.00293583	0.00177315	up	yes
SORBI_001G331500	0.913441	0.752351	0.751434	0.0240933	0.0921038	0.0508568	14.4697	3.85497	6.39505e-06	5.71796e-06	up	yes
SORBI_001G335800	2.7884	3.71473	3.50669	9.97461	7.96697	8.89994	0.372923	-1.42305	3.94269e-21	1.00239e-20	down	yes
SORBI_001G336800	0.769213	1.0815	1.35258	3.9513	2.3947	3.15312	0.337221	-1.56823	3.30448e-12	5.12305e-12	down	yes
SORBI_001G338900	0.961517	0.752351	0.651243	0.0481865	0.138156	0.203427	6.06797	2.60121	7.59738e-06	6.72298e-06	up	yes
SORBI_001G339300	0.528834	0.940439	1.05201	0.0481865	0.0921038	0.203427	7.33533	2.87486	0.00203593	0.00126546	up	yes
SORBI_001G343300	1.63458	2.11599	2.55487	0.674612	0.552623	0.406854	3.85869	1.94811	0.00346654	0.00206536	up	yes
SORBI_001G343400	12.6439	13.3072	12.2233	5.49327	4.14467	5.33996	2.54872	1.34977	8.70256e-15	1.58448e-14	up	yes
SORBI_001G344600	1.29805	0.799373	1.40268	0.240933	0.368415	0.15257	4.5938	2.19969	4.92494e-05	3.93534e-05	up	yes
SORBI_001G352300	2.11534	1.12853	1.05201	4.52954	4.51308	4.78054	0.310773	-1.68606	1.57703e-05	1.34594e-05	down	yes
SORBI_001G353800	0.0240379	0.023511	0.0250478	3.90311	3.49994	5.13654	0.0057894	-7.43237	1.09159e-19	2.58754e-19	down	yes
SORBI_001G354200	0.57691	1.31661	0.350669	0.0240933	0.0230259	0.0254284	30.9341	4.95113	0.000440499	0.000306247	up	yes
SORBI_001G355900	0.865365	1.22257	0.500956	1.83109	2.71706	2.13599	0.387319	-1.36841	0.00672069	0.00377653	down	yes
SORBI_001G356400	0.769213	0.705329	0.801529	0.289119	0.0460519	0.305141	3.55463	1.8297	0.0303233	0.0147089	up	yes
SORBI_001G359300	1.05767	2.11599	1.1021	0.192746	0.138156	0.254284	7.30667	2.86921	0.000226864	0.000165055	up	yes
SORBI_001G361100	3.173	2.58621	3.15602	9.73368	9.02617	8.5948	0.325913	-1.61744	1.63863e-17	3.49151e-17	down	yes
SORBI_001G363300	3.36531	2.91536	2.40459	0.578239	1.28945	1.06799	2.95851	1.56487	2.01685e-11	2.95664e-11	up	yes
SORBI_001G364200	2.49994	2.25705	1.45277	0.240933	0.0230259	0.711995	6.36277	2.66965	3.0773e-11	4.44858e-11	up	yes
SORBI_001G365300	0.673062	0.282132	1.25239	3.46943	2.3947	3.66169	0.231747	-2.10938	6.40922e-11	9.07054e-11	down	yes
SORBI_001G366300	5.38449	4.46708	5.36023	16.5762	16.0261	15.3588	0.31717	-1.65667	8.04984e-29	2.7335e-28	down	yes
SORBI_001G368300	14.7112	16.0345	15.1289	35.9472	34.1705	33.9723	0.44072	-1.18207	2.24063e-43	1.13595e-42	down	yes
SORBI_001G374800	4.5672	4.84326	4.65889	12.4803	11.1446	13.477	0.379208	-1.39894	5.45485e-19	1.252e-18	down	yes
SORBI_001G377200	0.913441	1.22257	0.701338	2.55389	2.57891	3.45826	0.330268	-1.59829	4.21365e-05	3.39501e-05	down	yes
SORBI_001G377300	2.25956	1.83386	0.701338	0.289119	0.460519	0.254284	4.77603	2.25581	2.55585e-09	3.19053e-09	up	yes
SORBI_001G377700	2.7884	4.37304	3.65698	11.5648	11.6511	11.6971	0.309868	-1.69027	8.69151e-28	2.83912e-27	down	yes
SORBI_001G379500	6.24986	7.89968	6.56252	38.4047	33.4337	35.3455	0.193239	-2.37154	2.14208e-117	3.14425e-116	down	yes
SORBI_001G382100	335.473	328.965	354.426	149.86	125.215	126.43	2.53761	1.34347	0	0	up	yes
SORBI_001G384600	12.5478	12.5078	9.16749	34.0679	32.881	32.4466	0.344312	-1.53821	1.60249e-48	8.97176e-48	down	yes
SORBI_001G384700	20.2399	21.6771	23.4447	100.854	96.1103	89.1011	0.228485	-2.12983	2.95836e-265	1.31113e-263	down	yes
SORBI_001G386000	10.7209	10.5329	12.7243	5.05959	5.24991	6.05196	2.07672	1.0543	5.09145e-11	7.23989e-11	up	yes
SORBI_001G386800	0.336531	0.423197	0.200382	0.722798	1.3355	0.864565	0.328482	-1.60611	0.0835733	0.0360803	down	yes
SORBI_001G388700	0.913441	0.987461	0.701338	4.33679	4.00651	4.01769	0.21052	-2.24797	1.41181e-12	2.25757e-12	down	yes
SORBI_001G391700	0.384607	0.141066	0.100191	0.770985	1.05919	0.813709	0.236721	-2.07874	0.0981147	0.0414541	down	yes
SORBI_001G394000	0.288455	0.188088	0.0500956	2.31295	3.22363	3.61083	0.0575723	-4.11848	1.32764e-09	1.69396e-09	down	yes
SORBI_001G397200	0.0480758	0.329154	0.851625	0.722798	0.0921038	0.254284	1.14934	0.200801	0.00016216	0.000120632	down	yes
SORBI_001G397800	7.11522	7.66457	11.0711	26.4544	23.9009	25.4284	0.341114	-1.55167	2.16034e-55	1.41608e-54	down	yes
SORBI_001G398400	17.74	20.8777	18.2348	62.4498	57.2425	60.1127	0.31619	-1.66114	4.00227e-121	6.05589e-120	down	yes
SORBI_001G3996003	0.192303	0.564263	0.651243	0.530052	0.184208	0.254284	1.45353	0.539563	0.0648229	0.0287796	down	yes
SORBI_001G400700	4.47105	4.74922	4.35832	1.30104	1.79602	1.5257	2.93733	1.55451	6.44683e-10	8.41474e-10	up	yes
SORBI_001G400800	3.41338	2.49216	4.5587	0.240933	0.322363	0.355998	11.3829	3.5088	4.06556e-16	8.01393e-16	up	yes
SORBI_001G400900	2.11534	2.06896	1.80344	0.0481865	0.0230259	0.0508568	49.052	5.61624	5.68093e-12	8.66352e-12	up	yes
SORBI_001G401100	1.05767	1.59875	2.15411	0.14456	0.0230259	0.101714	17.8631	4.15891	6.04622e-05	4.77905e-05	up	yes
SORBI_001G401200	4.42298	3.90282	4.15793	0.481865	0.73683	0.966279	5.71344	2.51436	5.95829e-18	1.30021e-17	up	yes
SORBI_001G401300	7.1633	4.89028	6.06157	0.819171	1.2434	1.06799	5.78654	2.5327	1.47097e-27	4.76644e-27	up	yes
SORBI_001G403200	16.8265	16.6928	15.6298	42.2596	46.8808	48.1614	0.357964	-1.48211	5.04498e-53	3.11381e-52	down	yes
SORBI_001G407800	0.480758	0.282132	0.250478	0.0240933	0.0230259	0.0254284	13.9683	3.80409	0.00154992	0.000987137	up	yes
SORBI_001G408300	12.3074	11.6614	13.2753	33.1042	31.6376	30.2598	0.392037	-1.35094	1.46263e-46	7.91774e-46	down	yes
SORBI_001G410100	10.5767	10.5799	9.81873	3.90311	4.74334	4.27197	2.39777	1.26169	3.81379e-16	7.54145e-16	up	yes
SORBI_001G410600	1.15382	1.31661	0.90172	0.433679	0.460519	0.406854	2.59187	1.37399	0.00798735	0.00442603	up	yes
SORBI_001G415400	165.429	165.611	167.419	71.1233	69.3541	77.3023	2.28882	1.19461	1.19951e-176	2.96407e-175	up	yes
SORBI_001G416000	10.6248	11.5204	10.3698	29.8757	31.085	31.5312	0.351543	-1.50823	6.2158e-45	3.25455e-44	down	yes
SORBI_001G416800	216.534	232.476	220.521	559.205	558.287	537.2	0.404626	-1.30534	0	0	down	yes
SORBI_001G416900	124.709	130.345	124.437	307.96	319.093	290.291	0.413684	-1.2734	0	0	down	yes
SORBI_001G417200	122.978	110.69	136.01	57.1011	46.0058	44.6523	2.50189	1.32302	1.9006e-113	2.68096e-112	up	yes
SORBI_001G418200	21.586	22.1473	22.7434	9.20363	6.35516	7.78109	2.84821	1.51005	6.01715e-25	1.76948e-24	up	yes
SORBI_001G422300	54.9987	56.8025	50.0455	16.1425	17.73	18.1559	3.11074	1.63726	3.63273e-103	4.5373e-102	up	yes
SORBI_001G423800	1.87496	1.41066	2.3044	0.192746	0.506571	0.0254284	7.71307	2.94731	1.30702e-08	1.5335e-08	up	yes
SORBI_001G424100	22.9802	24.2633	25.1981	9.97461	11.4669	10.0188	2.30264	1.20329	1.22782e-25	3.70098e-25	up	yes
SORBI_001G425400	63.0755	61.0815	57.8103	18.6964	19.0194	21.9193	3.05135	1.60945	9.79619e-117	1.42878e-115	up	yes
SORBI_001G427400	11.4901	13.3542	10.5201	32.5259	30.2561	31.7855	0.37396	-1.41905	3.25913e-49	1.84878e-48	down	yes
SORBI_001G429900	27.8359	28.4953	28.2038	11.8539	13.9077	12.7651	2.1942	1.13369	9.28066e-32	3.45737e-31	up	yes
SORBI_001G435500	17.4034	19.0439	16.8822	5.54145	6.1249	7.01824	2.8542	1.51309	6.64593e-31	2.41303e-30	up	yes
SORBI_001G437800	6.15371	4.09091	4.40841	14.7451	11.9274	10.6291	0.392826	-1.34804	3.53625e-18	7.79852e-18	down	yes
SORBI_001G438000	0.432682	0.329154	0.0500956	3.75855	1.84208	1.67827	0.111546	-3.16429	3.5943e-15	6.66789e-15	down	yes
SORBI_001G439100	18.5092	16.5987	17.5835	43.8979	47.1571	36.4135	0.413369	-1.2745	5.90175e-50	3.41552e-49	down	yes
SORBI_001G442300	16.1535	19.373	16.0807	48.2829	50.1965	48.8225	0.35035	-1.51313	1.25729e-77	1.14549e-76	down	yes
SORBI_001G442500	2.30764	3.80878	2.70516	0.963731	1.74997	1.22056	2.24224	1.16494	0.000588681	0.000400591	up	yes
SORBI_001G443300	5.43257	5.26646	5.96137	17.6363	14.9669	14.3925	0.35451	-1.4961	1.61136e-32	6.1633e-32	down	yes
SORBI_001G448000	0.480758	0.188088	0.200382	4.04767	4.23677	3.61083	0.0730734	-3.77451	5.04451e-16	9.89251e-16	down	yes
SORBI_001G452900	42.6913	51.7241	47.7912	114.058	114.623	107.664	0.422801	-1.24195	2.85706e-154	5.98374e-153	down	yes
SORBI_001G454700	3.50954	2.86834	4.60879	13.0586	14.2761	11.3411	0.284072	-1.81567	3.0952e-28	1.02867e-27	down	yes
SORBI_001G456500	55.0468	53.8871	52.7506	174.243	175.826	165.132	0.313828	-1.67195	9.65801e-296	5.02622e-294	down	yes
SORBI_001G457200	1.5865	1.88088	1.65315	5.44508	5.01965	5.08568	0.329286	-1.60259	9.48344e-12	1.42522e-11	down	yes
SORBI_001G457400	0.192303	0.517241	0.651243	0.530052	0.138156	0.15257	1.65792	0.729377	0.0648229	0.0287796	down	yes
SORBI_001G457500	1.00959	0.987461	1.85354	0.240933	0.230259	0.813709	2.9968	1.58342	0.00118227	0.000766847	up	yes
SORBI_001G458900	11.2978	8.93417	10.5201	34.5979	31.4074	29.4461	0.322175	-1.63408	6.77643e-58	4.64581e-57	down	yes
SORBI_001G459100	9.75939	10.4389	8.56634	23.5632	23.8088	26.3438	0.390209	-1.35768	1.88689e-28	6.33534e-28	down	yes
SORBI_001G459400	1.00959	0.752351	1.1021	2.5057	2.11839	2.74627	0.38859	-1.36368	0.00021988	0.000160297	down	yes
SORBI_001G462300	2.25956	1.69279	1.05201	5.87876	5.80254	4.01769	0.31877	-1.64941	4.01633e-09	4.92685e-09	down	yes
SORBI_001G462400	0.432682	0.799373	0.651243	1.7829	1.65787	1.5257	0.379202	-1.39896	1.89274e-05	1.60028e-05	down	yes
SORBI_001G465200	10.5767	11.1912	7.9652	25.2016	22.6575	23.5467	0.416396	-1.26397	1.2047e-29	4.22015e-29	down	yes
SORBI_001G467700	3.41338	4.279	3.75717	10.0228	10.2696	9.15422	0.388824	-1.36281	4.60122e-17	9.56377e-17	down	yes
SORBI_001G469600	109.805	113.464	114.619	39.3202	43.4269	44.6523	2.65219	1.40719	1.36779e-158	2.99239e-157	up	yes
SORBI_001G472000	172.16	186.019	176.236	58.1612	66.3608	63.9778	2.83509	1.5034	3.17414e-268	1.43453e-266	up	yes
SORBI_001G473200	55.0949	63.9968	54.6543	25.2979	28.6443	27.005	2.14641	1.10193	4.94387e-53	3.05446e-52	up	yes
SORBI_001G473500	2.11534	3.66771	3.85736	11.5166	9.67089	9.05251	0.318797	-1.64929	6.96268e-34	2.76956e-33	down	yes
SORBI_001G479600	0.480758	0.376175	1.45277	4.86684	5.24991	4.01769	0.16341	-2.61343	2.76915e-20	6.74088e-20	down	yes
SORBI_001G479800	178.457	171.912	177.589	73.2917	77.5053	87.6771	2.2139	1.14659	1.22119e-206	3.6956e-205	up	yes
SORBI_001G482500	0.721137	0.564263	0.551051	2.79482	2.4868	2.33941	0.240972	-2.05307	1.967e-07	2.07883e-07	down	yes
SORBI_001G484500	2.59609	2.86834	3.65698	10.9865	7.3683	7.37423	0.354518	-1.49607	6.21172e-27	1.96282e-26	down	yes
SORBI_001G486600	6.49024	5.73668	6.66271	14.6487	13.6774	15.3588	0.432407	-1.20954	2.54836e-16	5.10082e-16	down	yes
SORBI_001G487000	12.2593	12.7429	14.0268	34.0197	35.2297	32.8535	0.382252	-1.3874	5.45287e-50	3.16107e-49	down	yes
SORBI_001G488700	98.1228	105.141	102.896	33.1042	35.5981	39.058	2.84112	1.50646	4.83283e-154	1.00604e-152	up	yes
SORBI_001G493100	37.5472	34.0909	37.7721	137.524	134.149	114.631	0.283223	-1.81999	1.39341e-275	6.42422e-274	down	yes
SORBI_001G494300	4.42298	3.57367	5.41032	20.3829	18.2365	17.1387	0.240448	-2.0562	5.23065e-52	3.18547e-51	down	yes
SORBI_001G496800	109.18	112.618	117.925	51.8969	52.1307	57.2647	2.10625	1.07468	4.46942e-96	5.10862e-95	up	yes
SORBI_001G500400	0.624986	0.799373	1.1021	5.05959	2.99337	3.10226	0.226482	-2.14253	2.5062e-19	5.85792e-19	down	yes
SORBI_001G502400	6.15371	5.26646	5.10975	1.7829	2.57891	1.83084	2.66928	1.41645	3.68058e-13	6.09397e-13	up	yes
SORBI_001G506400	0.384607	0.470219	0.801529	0.0481865	0.0460519	0.15257	6.71109	2.74655	0.0135056	0.00710499	up	yes
SORBI_001G506600	0.240379	0.023511	0.250478	0.0481865	0.276311	0.0254284	1.46993	0.55575	0.0892548	0.038095	up	yes
SORBI_001G507000	5.86525	3.99686	4.75908	13.5886	13.5853	11.1376	0.381639	-1.38972	5.90616e-16	1.15361e-15	down	yes
SORBI_001G5078001	1.49035	1.31661	0.851625	3.90311	4.32888	3.10226	0.322791	-1.63133	1.44203e-06	1.39542e-06	down	yes
SORBI_001G510300	87.5942	101.238	86.0141	33.4415	40.1112	35.0912	2.52979	1.33902	2.15615e-115	3.10519e-114	up	yes
SORBI_001G510400	132.449	134.812	126.541	51.0295	50.2886	54.1625	2.5328	1.34074	5.39906e-171	1.31057e-169	up	yes
SORBI_001G511200	32.98	28.9185	31.6604	78.9777	78.3803	75.3189	0.402098	-1.31438	6.2875e-90	6.7173e-89	down	yes
SORBI_001G513700	1.73073	1.73981	1.75335	0.0240933	0.0230259	0.0508568	53.318	5.73655	4.79989e-10	6.32273e-10	up	yes
SORBI_001G516600	18.6534	18.1505	20.1384	7.56529	6.90778	6.86567	2.6685	1.41603	1.17979e-23	3.3175e-23	up	yes
SORBI_001G517200	1.3942	1.45768	1.00191	4.81865	4.23677	3.35655	0.31049	-1.68738	1.23238e-10	1.70581e-10	down	yes
SORBI_001G517700	15.0477	12.931	12.073	1.68653	3.03942	3.96683	4.60748	2.20398	1.85989e-56	1.24286e-55	up	yes
SORBI_001G518800	4.80758	4.23197	3.50669	1.97565	1.3355	1.32228	2.70777	1.4371	4.85731e-07	4.93529e-07	up	yes
SORBI_001G519100	0.144227	0.0940439	0.300573	0.626425	0.967089	0.711995	0.23372	-2.09714	0.00945439	0.00515619	down	yes
SORBI_001G519800	398.789	408.197	393.701	167.255	178.543	192.798	2.22929	1.15658	0	0	up	yes
SORBI_001G520000	1.63458	0.940439	2.10401	0.722798	0.460519	1.01714	2.12639	1.08841	0.00610594	0.00345634	up	yes
SORBI_001G521100	6.24986	5.64263	4.90937	16.6244	17.73	16.6302	0.329548	-1.60144	7.72176e-24	2.18202e-23	down	yes
SORBI_001G521300	4.75951	3.0094	4.10784	12.7694	12.2037	10.4256	0.335513	-1.57556	6.59833e-19	1.5044e-18	down	yes
SORBI_001G525900	60.9121	59.1066	60.3151	29.201	27.3548	28.6832	2.11562	1.08108	1.92149e-53	1.19671e-52	up	yes
SORBI_001G529400	156.727	148.166	154.094	412.14	421.927	412.703	0.368141	-1.44167	0	0	down	yes
SORBI_001G532800	6.10563	4.279	6.01147	15.9979	15.9339	14.2399	0.355111	-1.49366	1.66743e-22	4.48492e-22	down	yes
SORBI_001G534000	18.99	13.9655	17.6336	64.4254	65.4397	66.9784	0.257002	-1.96015	6.08243e-120	9.08336e-119	down	yes
SORBI_001G535200	1.53843	1.31661	1.75335	0.14456	0.230259	0.661138	4.44843	2.1533	1.65685e-07	1.76271e-07	up	yes
SORBI_001G535700	1.77881	0.846395	0.751434	0.433679	0.414467	0.254284	3.0629	1.6149	2.01443e-05	1.69628e-05	up	yes
SORBI_001G540200	0.913441	1.73981	1.55296	6.0715	5.71043	4.88225	0.25241	-1.98616	7.34286e-21	1.83894e-20	down	yes
SORBI_001G540900	152.641	152.962	158.152	383.179	408.066	393.733	0.391361	-1.35343	0	0	down	yes
SORBI_001G541400	151.823	140.36	144.776	38.5492	49.9202	47.2968	3.21847	1.68638	0	0	up	yes
SORBI_001G542600	1.10574	0.141066	0.45086	0.192746	0.828934	1.11885	0.793108	-0.334412	0.000130451	9.83797e-05	up	yes
SORBI_001G543100	1.82688	1.97492	2.05392	6.11969	4.74334	5.08568	0.367159	-1.44552	1.04221e-12	1.68064e-12	down	yes
SORBI_001G544600	8.7498	9.96865	11.522	3.42124	4.28282	3.86512	2.61388	1.38619	1.44777e-12	2.31345e-12	up	yes
SORBI_002G001700	0.865365	1.31661	1.35258	0.337306	0.368415	0.101714	4.37752	2.13011	0.0256119	0.0126359	up	yes
SORBI_002G001900	4.5672	3.15047	3.50669	1.15648	1.2434	0.711995	3.60695	1.85078	1.92928e-11	2.83613e-11	up	yes
SORBI_002G004000	92.7383	96.7711	91.725	40.8622	44.5322	43.1774	2.18737	1.1292	2.01032e-95	2.26392e-94	up	yes
SORBI_002G004100	29.2782	29.0596	31.3598	108.468	101.13	92.7628	0.296658	-1.75313	2.30869e-220	7.73642e-219	down	yes
SORBI_002G005200	73.7002	68.9812	74.6925	33.6824	32.5126	28.9884	2.28374	1.1914	5.43034e-71	4.48364e-70	up	yes
SORBI_002G005400	116.343	115.345	116.272	44.3316	54.6175	52.6368	2.29546	1.19879	4.51392e-153	9.25628e-152	up	yes
SORBI_002G008600	1.05767	1.17555	0.751434	3.9513	4.05257	2.64455	0.280291	-1.835	1.25004e-09	1.59732e-09	down	yes
SORBI_002G011000	0.57691	0.893417	0.400765	5.25233	4.19072	3.61083	0.143336	-2.80253	5.85788e-21	1.47565e-20	down	yes
SORBI_002G011400	0.480758	0.470219	0.350669	0.0240933	0.0921038	0.0508568	7.79178	2.96195	0.00154992	0.000987137	up	yes
SORBI_002G014900	0.0961517	1.12853	0.100191	0.626425	0.368415	0.457711	0.912098	-0.132739	0.00276779	0.00168216	down	yes
SORBI_002G016100	0.865365	0.564263	0.801529	0.192746	0.138156	0.0508568	5.84442	2.54706	0.00197935	0.00123398	up	yes
SORBI_002G018500	7.74021	7.00627	8.36596	0.867358	2.4868	1.5257	4.73629	2.24376	6.97095e-30	2.45575e-29	up	yes
SORBI_002G019500	0.288455	0.23511	0.601147	0.0240933	0.0230259	0.0254284	15.5031	3.95448	0.0208701	0.0105301	up	yes
SORBI_002G019600	4.23067	3.29154	3.95755	0.0240933	0.0921038	0.0254284	81.0572	6.34087	4.86343e-21	1.23146e-20	up	yes
SORBI_002G020600	18.4611	16.2696	15.7801	51.8487	50.9334	47.6528	0.335765	-1.57448	1.6096e-76	1.43787e-75	down	yes
SORBI_002G020900	4.23067	4.51411	3.20612	1.30104	1.98023	1.57656	2.46013	1.29874	5.83232e-09	7.06496e-09	up	yes
SORBI_002G021200	14.4708	13.5423	10.6203	40.4767	38.5915	39.2614	0.32649	-1.61489	8.42571e-60	5.92434e-59	down	yes
SORBI_002G022200	0.288455	0.282132	0.551051	0.0240933	0.0230259	0.0254284	15.4607	3.95054	0.0208701	0.0105301	up	yes
SORBI_002G022600	0.673062	0.282132	0.200382	7.17979	4.92755	5.08568	0.0672119	-3.89514	1.14186e-29	4.00207e-29	down	yes
SORBI_002G023700	0.0961517	0.141066	0.300573	0.530052	0.828934	0.966279	0.231282	-2.11228	0.008944	0.00490666	down	yes
SORBI_002G024300	0.288455	0.282132	0.250478	0.0481865	0.0230259	0.0254284	8.49604	3.08679	0.0476628	0.0218295	up	yes
SORBI_002G024400	3.02878	2.68025	1.95373	0.337306	0.644726	0.762852	4.39156	2.13473	1.14064e-12	1.83291e-12	up	yes
SORBI_002G032300	0.384607	0.0470219	0.100191	0.0481865	0.322363	0.355998	0.731982	-0.450119	0.0135056	0.00710499	up	yes
SORBI_002G032500	51.7777	50.3605	47.1399	104.806	104.814	103.697	0.476445	-1.06962	9.48457e-85	9.51162e-84	down	yes
SORBI_002G033900	1075.12	1142.4	1083.97	376.289	401.342	435.487	2.72149	1.4444	0	0	up	yes
SORBI_002G036000	61.2005	65.4075	61.0665	15.6606	16.2103	20.0376	3.61549	1.85419	5.8665e-132	9.87749e-131	up	yes
SORBI_002G036800	0.336531	0.517241	0.300573	0.0240933	0.0230259	0.0254284	15.9116	3.992	0.0107665	0.00577863	up	yes
SORBI_002G037700	3.07685	3.66771	5.05965	15.5643	13.8616	13.0193	0.278105	-1.8463	5.48318e-43	2.75142e-42	down	yes
SORBI_002G046900	3.07685	2.82132	1.85354	0.578239	0.552623	0.355998	5.21348	2.38225	4.88715e-10	6.43521e-10	up	yes
SORBI_002G049900	1.00959	1.22257	0.500956	0.385492	0.230259	1.06799	1.62324	0.698875	0.0142468	0.00745893	up	yes
SORBI_002G050700	32.7877	32.3981	33.4138	100.614	99.7944	100.646	0.327515	-1.61037	3.73496e-165	8.63886e-164	down	yes
SORBI_002G052800	5.33642	7.75862	6.71281	17.1544	17.3155	16.9862	0.384947	-1.37727	2.53268e-31	9.30394e-31	down	yes
SORBI_002G055600	2.25956	1.73981	2.20421	0.0963731	0.138156	0.0508568	21.7375	4.44212	3.76193e-12	5.80084e-12	up	yes
SORBI_002G055700	34.9511	36.3009	35.2172	4.48135	5.61833	5.13654	6.98791	2.80486	2.63529e-121	4.01401e-120	up	yes
SORBI_002G056000	35.8165	29.6238	28.8551	103.601	86.7617	88.796	0.337784	-1.56583	2.79307e-157	6.01476e-156	down	yes
SORBI_002G059200	114.469	101.52	103.998	271.676	269.311	265.218	0.396906	-1.33313	1.29114e-299	6.82273e-298	down	yes
SORBI_002G064000	0.769213	0.846395	1.30249	0.289119	0.0921038	0.203427	4.99118	2.31938	0.0303233	0.0147089	up	yes
SORBI_002G064500	8.65365	7.00627	6.31204	0.385492	0.828934	0.915422	10.3162	3.36684	7.70089e-42	3.73599e-41	up	yes
SORBI_002G065000	100.719	104.248	92.226	38.1156	35.6902	37.0746	2.6803	1.42239	3.38939e-134	5.92457e-133	up	yes
SORBI_002G065400	2.45187	2.44514	2.45468	0.433679	1.1513	1.22056	2.62042	1.3898	1.43029e-08	1.67213e-08	up	yes
SORBI_002G074500	6.53831	8.18182	9.0172	28.8156	26.0193	27.2592	0.289148	-1.79012	3.41067e-70	2.78594e-69	down	yes
SORBI_002G087500	105.526	106.458	105.501	35.3207	34.8613	31.0735	3.13549	1.64869	2.99104e-167	7.10972e-166	up	yes
SORBI_002G088200	40.0952	39.2633	36.8703	15.5161	15.105	16.6302	2.45981	1.29854	1.00439e-52	6.16045e-52	up	yes
SORBI_002G089400	0.0480758	0.0470219	0.0250478	0.337306	0.322363	0.711995	0.0875911	-3.51307	0.0250416	0.0124089	down	yes
SORBI_002G089700	0.913441	1.0815	1.00191	0.433679	0.276311	0.305141	2.95219	1.56178	0.0568111	0.0255393	up	yes
SORBI_002G093600	73.0753	68.1818	75.9449	19.7083	17.8221	18.3084	3.8898	1.9597	2.94904e-149	5.8382e-148	up	yes
SORBI_002G095100	1.49035	1.59875	0.951816	3.75855	3.96046	4.27197	0.336996	-1.5692	4.50274e-06	4.10127e-06	down	yes
SORBI_002G095400	2.7884	2.63323	3.00573	0.674612	0.506571	1.16971	3.58476	1.84187	8.48387e-08	9.27144e-08	up	yes
SORBI_002G098600	1.05767	1.12853	1.30249	2.60207	2.90127	2.84798	0.41774	-1.25932	0.000186065	0.000137306	down	yes
SORBI_002G101400	1.34612	1.0815	1.30249	3.5658	3.13153	3.30569	0.372899	-1.42314	3.3608e-06	3.12073e-06	down	yes
SORBI_002G110200	8.50942	9.6395	8.61644	3.51762	3.86836	3.91597	2.36821	1.2438	2.74154e-11	3.97826e-11	up	yes
SORBI_002G112300	5.52872	5.12539	6.71281	0.770985	1.28945	1.67827	4.64516	2.21573	7.26759e-20	1.73471e-19	up	yes
SORBI_002G113400	3.60569	3.10345	2.70516	11.0347	12.7564	13.5788	0.251922	-1.98895	1.37313e-19	3.24484e-19	down	yes
SORBI_002G113600	14.0381	10.8621	13.7262	52.2824	52.2228	56.2476	0.240284	-2.05719	7.87293e-108	1.04408e-106	down	yes
SORBI_002G114900	23.5572	24.3103	25.8493	60.6669	57.7951	60.8756	0.411051	-1.28261	2.05914e-78	1.8987e-77	down	yes
SORBI_002G123400	0.192303	0.705329	0.45086	1.39741	1.65787	1.42399	0.301052	-1.73192	4.17561e-06	3.82409e-06	down	yes
SORBI_002G125200	1.00959	0.705329	1.00191	0.289119	0.138156	0.305141	3.70941	1.89119	0.00305218	0.0018376	up	yes
SORBI_002G125300	1.97111	1.5047	1.80344	0.337306	0.690778	0.203427	4.28681	2.0999	2.77759e-07	2.89278e-07	up	yes
SORBI_002G129100	0.624986	0.517241	1.20229	0.14456	0.0460519	0.0254284	10.8523	3.43992	0.0096804	0.00526607	up	yes
SORBI_002G137000	1.24997	1.73981	0.951816	2.93938	3.54599	4.27197	0.36641	-1.44847	0.000135833	0.000102292	down	yes
SORBI_002G137800	0.384607	0.987461	0.500956	0.0240933	0.138156	0.101714	7.09579	2.82696	0.00560065	0.00319365	up	yes
SORBI_002G139800	1.00959	1.36364	0.250478	2.36114	3.03942	2.28856	0.341223	-1.55121	0.000667632	0.000450656	down	yes
SORBI_002G140300	0.817289	0.705329	0.801529	0.0481865	0.184208	0.305141	4.32372	2.11227	4.81031e-05	3.84732e-05	up	yes
SORBI_002G140400	0.721137	0.517241	0.601147	0.0481865	0.138156	0.15257	5.42773	2.44035	0.000166372	0.000123557	up	yes
SORBI_002G141200	2.30764	3.47962	3.20612	8.48083	9.53274	7.67938	0.350033	-1.51444	1.10823e-18	2.49935e-18	down	yes
SORBI_002G144600	0.432682	0.376175	0.250478	1.54197	1.05919	0.864565	0.30566	-1.71	0.000214063	0.000156338	down	yes
SORBI_002G148700	19.7111	21.8182	21.5411	5.30052	5.34202	5.79767	3.83635	1.93973	9.87415e-42	4.78356e-41	up	yes
SORBI_002G152900	23.7014	19.0439	20.8899	49.7767	47.2492	46.2288	0.44421	-1.17069	1.23463e-44	6.41556e-44	down	yes
SORBI_002G153900	0.432682	0.846395	0.851625	0.0240933	0.0230259	0.0254284	29.3697	4.87626	0.00293583	0.00177315	up	yes
SORBI_002G154600	103.219	110.266	107.205	51.5114	54.7096	48.4665	2.07315	1.05182	1.41718e-81	1.35969e-80	up	yes
SORBI_002G155200	4.51913	4.09091	4.75908	11.372	9.57879	11.3411	0.414009	-1.27227	1.66798e-15	3.15916e-15	down	yes
SORBI_002G158300	1.82688	2.06896	1.20229	7.56529	7.41435	7.37423	0.228065	-2.13248	1.04146e-18	2.35031e-18	down	yes
SORBI_002G162000	15.1439	13.5423	16.5816	39.9948	34.9073	34.786	0.412696	-1.27685	2.23024e-54	1.4199e-53	down	yes
SORBI_002G164700	1.24997	1.36364	1.90363	4.38498	6.35516	5.44168	0.279155	-1.84086	6.03586e-10	7.89482e-10	down	yes
SORBI_002G168600	10.9132	10.3448	11.8727	25.828	26.664	27.5135	0.414105	-1.27193	5.43399e-30	1.92318e-29	down	yes
SORBI_002G169700	9.08633	7.80564	9.81873	3.51762	2.85522	2.13599	3.13918	1.65039	3.52493e-13	5.84612e-13	up	yes
SORBI_002G174300	7.30753	7.80564	9.91893	2.40933	2.4868	3.55998	2.96024	1.56571	2.37954e-13	3.98302e-13	up	yes
SORBI_002G175600	88.123	86.4733	94.1296	41.1031	41.723	41.3466	2.16413	1.11379	4.48188e-81	4.25843e-80	up	yes
SORBI_002G175700	0.817289	0.846395	0.500956	0.14456	0.276311	0.203427	3.46732	1.79382	0.00106256	0.000696168	up	yes
SORBI_002G182800	2.40379	3.05643	3.60688	0.385492	0.414467	0.762852	5.80179	2.5365	7.1288e-09	8.55548e-09	up	yes
SORBI_002G183000	0.721137	0.799373	0.400765	2.84301	2.11839	2.08513	0.272656	-1.87485	1.2189e-07	1.31428e-07	down	yes
SORBI_002G183300	3.79799	3.38558	3.95755	8.81814	7.96697	8.89994	0.433759	-1.20503	6.52469e-11	9.22445e-11	down	yes
SORBI_002G183600	0.192303	0.23511	0.400765	2.79482	2.67101	2.74627	0.100849	-3.30974	1.51177e-13	2.55918e-13	down	yes
SORBI_002G184500	1.3942	0.846395	0.751434	0.626425	0.414467	0.254284	2.31013	1.20798	0.0126744	0.00671659	up	yes
SORBI_002G184800	1.77881	1.22257	0.751434	4.24042	3.36179	2.84798	0.359114	-1.47749	3.4808e-06	3.22518e-06	down	yes
SORBI_002G187400	48.4124	46.6928	50.1958	17.0098	18.8352	18.5119	2.67309	1.41851	6.62808e-73	5.65613e-72	up	yes
SORBI_002G187600	5.28834	5.59561	5.56061	12.7212	12.5722	13.477	0.424152	-1.23735	5.38633e-16	1.05418e-15	down	yes
SORBI_002G190000	0.480758	0.141066	0.601147	2.16839	2.34865	3.00055	0.162681	-2.61988	9.29801e-07	9.18508e-07	down	yes
SORBI_002G191000	19.8072	18.4796	15.1289	52.4751	48.1703	49.9922	0.354597	-1.49575	4.10017e-71	3.40172e-70	down	yes
SORBI_002G194500	19.3746	18.3386	22.3927	115.118	88.5117	75.7258	0.215159	-2.21652	0	0	down	yes
SORBI_002G195700	247.975	254.154	259.445	116.949	120.702	117.683	2.14327	1.09981	2.301e-219	7.63613e-218	up	yes
SORBI_002G196000	0.288455	0.0470219	0.300573	0.0240933	0.276311	0.0508568	1.81076	0.856596	0.0208701	0.0105301	up	yes
SORBI_002G198700	1.15382	1.31661	0.90172	2.40933	3.31574	2.69541	0.400471	-1.32023	0.0021825	0.0013507	down	yes
SORBI_002G199500	1.44227	1.45768	1.90363	0.578239	0.138156	0.457711	4.09127	2.03255	0.00487534	0.00282563	up	yes
SORBI_002G199900	6.15371	8.27586	6.46233	0.530052	0.828934	0.661138	10.3419	3.37043	2.40381e-26	7.43161e-26	up	yes
SORBI_002G201300	0.384607	0.0470219	0.651243	0.0963731	0.276311	0.101714	2.28262	1.19069	0.0503164	0.0229059	up	yes
SORBI_002G201400	11.394	13.3542	12.3736	31.1285	28.1837	25.0215	0.440177	-1.18384	6.89883e-45	3.60943e-44	down	yes
SORBI_002G203500	0.865365	0.752351	0.300573	2.36114	2.07233	2.33941	0.283231	-1.81995	0.000109767	8.36251e-05	down	yes
SORBI_002G204400	10.6248	7.99373	9.26768	27.5145	27.5851	26.6998	0.340909	-1.55254	7.49862e-37	3.23365e-36	down	yes
SORBI_002G204500	1.44227	1.26959	1.65315	0.289119	0.552623	0.559425	3.11528	1.63936	3.14753e-05	2.58051e-05	up	yes
SORBI_002G205100	5.38449	6.48903	5.61071	2.5057	2.25654	2.33941	2.46199	1.29983	2.29804e-06	2.17385e-06	up	yes
SORBI_002G206700	143.506	126.019	137.162	350.22	364.455	356.811	0.379554	-1.39762	0	0	down	yes
SORBI_002G207000	14.8554	12.2727	14.4275	4.09586	4.65124	5.44168	2.92877	1.5503	4.22437e-31	1.54441e-30	up	yes
SORBI_002G209100	0.480758	0.517241	0.300573	0.0240933	0.138156	0.0254284	6.91918	2.7906	0.00154992	0.000987137	up	yes
SORBI_002G210200	130.862	123.103	122.634	283.53	275.39	270.1	0.454271	-1.13838	3.65407e-262	1.56886e-260	down	yes
SORBI_002G210300	3.31723	3.0094	2.00382	0.530052	0.322363	0.966279	4.58046	2.19549	9.99989e-12	1.50087e-11	up	yes
SORBI_002G210400	2.11534	2.21003	1.90363	0.337306	0.322363	0.559425	5.10953	2.35319	5.36871e-08	5.97934e-08	up	yes
SORBI_002G211000	5.5768	7.05329	5.91128	0.240933	0.552623	1.06799	9.96019	3.31617	1.12071e-27	3.65043e-27	up	yes
SORBI_002G214700	4.5672	3.62069	4.25812	10.6974	11.0064	9.96793	0.392969	-1.34751	4.09195e-13	6.75067e-13	down	yes
SORBI_002G214800	22.4033	19.4671	23.8956	10.5529	7.82882	7.67938	2.52354	1.33545	1.82686e-21	4.70732e-21	up	yes
SORBI_002G215000	175.429	168.339	171.227	63.0762	69.8607	81.5743	2.40078	1.2635	1.16972e-250	4.72672e-249	up	yes
SORBI_002G216400	5.33642	2.86834	3.95755	0.530052	1.01314	1.37313	4.17042	2.06019	4.78525e-22	1.26141e-21	up	yes
SORBI_002G216500	4.5672	4.32602	4.90937	1.20466	1.01314	0.966279	4.33487	2.11599	4.74864e-11	6.76783e-11	up	yes
SORBI_002G216600	21.6822	22.5705	17.9342	74.7373	73.3146	71.5555	0.283173	-1.82024	2.70935e-141	4.98981e-140	down	yes
SORBI_002G217800	0.336531	0.23511	0.250478	0.722798	0.690778	1.16971	0.318246	-1.65179	0.0835733	0.0360803	down	yes
SORBI_002G217900	0.0961517	0.0940439	0.100191	0.819171	0.690778	1.06799	0.112643	-3.15017	0.000254149	0.000183065	down	yes
SORBI_002G219300	1.34612	1.88088	1.35258	7.66166	6.81568	6.66224	0.216635	-2.20666	9.72326e-24	2.73972e-23	down	yes
SORBI_002G223900	10.4805	8.98119	8.46615	24.3824	23.4865	23.5976	0.390783	-1.35556	1.42391e-27	4.61831e-27	down	yes
SORBI_002G224200	5.7691	3.57367	4.35832	22.8886	17.8221	18.6136	0.230952	-2.11433	3.09586e-51	1.84611e-50	down	yes
SORBI_002G225400	3.60569	4.04389	4.05774	0.337306	1.19735	1.06799	4.49823	2.16936	1.06274e-15	2.03642e-15	up	yes
SORBI_002G227700	10.3363	8.88715	8.91701	4.19223	3.91441	3.15312	2.49921	1.32147	8.48409e-14	1.45923e-13	up	yes
SORBI_002G230000	0.624986	0.658307	0.300573	2.84301	2.16444	1.42399	0.24627	-2.02169	1.72818e-08	2.00267e-08	down	yes
SORBI_002G230800	7.06715	4.42006	5.56061	14.6005	13.9998	13.5788	0.404177	-1.30694	9.07224e-14	1.55533e-13	down	yes
SORBI_002G230900	19.6149	21.6771	19.4371	56.1373	56.7359	57.8242	0.355771	-1.49098	6.96649e-85	6.99657e-84	down	yes
SORBI_002G231100	3.41338	3.62069	2.40459	10.6492	11.8814	11.3919	0.278242	-1.84559	2.16691e-19	5.07871e-19	down	yes
SORBI_002G231900	14.0862	15.094	14.4275	6.93886	6.1249	5.49253	2.35003	1.23268	7.19383e-13	1.17133e-12	up	yes
SORBI_002G233300	0.624986	0.376175	0.601147	0.0963731	0.0921038	0.0254284	7.49074	2.90511	0.00283514	0.00171944	up	yes
SORBI_002G237700	21.4899	19.5141	22.0421	49.6321	47.9861	45.7711	0.439684	-1.18546	1.23555e-53	7.73012e-53	down	yes
SORBI_002G237900	1.00959	0.987461	1.05201	0.289119	0.0921038	0.406854	3.86899	1.95196	0.00305218	0.0018376	up	yes
SORBI_002G242000	125.622	119.671	140.218	48.813	53.8807	52.7893	2.47944	1.31001	4.13397e-160	9.16079e-159	up	yes
SORBI_002G243000	3.07685	1.83386	3.30631	0.192746	0.782882	0.203427	6.96915	2.80098	4.66741e-15	8.6052e-15	up	yes
SORBI_002G244600	2.16341	2.63323	2.60497	0.963731	0.921038	1.06799	2.50667	1.32577	0.0017373	0.0010946	up	yes
SORBI_002G244700	3.50954	2.86834	3.25621	7.32435	6.0328	7.98452	0.451421	-1.14745	9.32623e-08	1.01532e-07	down	yes
SORBI_002G245400	2.01918	1.22257	0.851625	0.240933	0.138156	0.254284	6.46283	2.69217	1.04939e-08	1.2414e-08	up	yes
SORBI_002G245800	30.3839	30.2351	27.4524	9.63731	10.7301	8.95079	3.00398	1.58688	6.57383e-53	4.05015e-52	up	yes
SORBI_002G246300	0.288455	0.188088	0.0250478	1.34922	0.552623	0.661138	0.195706	-2.35324	8.58636e-05	6.63565e-05	down	yes
SORBI_002G246900	2.11534	1.78683	2.70516	7.42073	7.3683	8.39137	0.28504	-1.81077	8.15603e-16	1.57737e-15	down	yes
SORBI_002G248300	0.0961517	0.188088	0.601147	0.530052	0.460519	0.0508568	0.850166	-0.234183	0.008944	0.00490666	down	yes
SORBI_002G250100	2.11534	2.68025	2.3044	0.674612	0.552623	1.06799	3.09337	1.62918	5.67578e-05	4.50179e-05	up	yes
SORBI_002G252300	1.53843	2.30407	2.90554	0.674612	0.690778	0.762852	3.17071	1.66481	0.00732205	0.00408272	up	yes
SORBI_002G254900	53.5084	52.2414	61.7679	26.599	24.5456	22.6313	2.27063	1.18309	1.5136e-43	7.69635e-43	up	yes
SORBI_002G255600	16.4419	17.6332	18.8359	50.8368	47.6637	45.466	0.367524	-1.44409	3.23371e-85	3.25243e-84	down	yes
SORBI_002G257000	0.0240379	0.023511	0.0250478	0.289119	0.322363	0.355998	0.0750369	-3.73626	0.0206344	0.0104481	down	yes
SORBI_002G257100	7.30753	6.72414	5.26004	1.30104	1.51971	2.2377	3.81376	1.93121	1.55911e-22	4.20508e-22	up	yes
SORBI_002G259600	21.8264	21.8182	22.2424	9.54094	10.3617	10.7308	2.15082	1.10489	3.97749e-24	1.13801e-23	up	yes
SORBI_002G261300	0.624986	0.564263	0.400765	1.39741	1.47366	0.864565	0.425634	-1.23231	0.0121718	0.0064707	down	yes
SORBI_002G264800	79.7578	75	78.8004	35.2725	35.506	37.0237	2.16654	1.11539	9.2887e-82	8.96195e-81	up	yes
SORBI_002G265200	4.27875	5.21943	4.90937	10.9865	15.6576	12.5616	0.367485	-1.44424	1.74067e-15	3.29138e-15	down	yes
SORBI_002G265400	0.673062	0.517241	0.551051	0.0481865	0.138156	0.203427	4.46765	2.15952	0.000310341	0.000220968	up	yes
SORBI_002G268500	1.92303	2.11599	1.55296	8.52902	9.21038	10.5274	0.197829	-2.33767	4.38346e-22	1.15906e-21	down	yes
SORBI_002G269300	0.480758	0.423197	0.45086	0.0481865	0.0921038	0.0254284	8.1754	3.03129	0.00382243	0.00225917	up	yes
SORBI_002G269400	0.480758	0.423197	0.851625	0.0963731	0.138156	0.101714	5.22118	2.38438	0.0162509	0.0083962	up	yes
SORBI_002G269500	0.673062	0.846395	0.651243	0.14456	0.276311	0.254284	3.21511	1.68487	0.00562597	0.00320543	up	yes
SORBI_002G270600	0.336531	0.282132	0.300573	1.63834	1.19735	1.06799	0.235479	-2.08633	1.10344e-05	9.59997e-06	down	yes
SORBI_002G271000	1.82688	1.31661	1.25239	0.530052	0.598674	0.457711	2.77092	1.47036	7.61282e-05	5.92932e-05	up	yes
SORBI_002G271700	154.9	166.928	172.229	74.4964	71.5186	83.3034	2.15446	1.10732	4.42761e-132	7.47313e-131	up	yes
SORBI_002G272300	1.63458	1.55172	1.20229	6.64974	7.18409	5.54339	0.226482	-2.14253	2.17741e-16	4.3749e-16	down	yes
SORBI_002G272900	5.5768	5.45454	6.26195	1.34922	1.1513	1.42399	4.40648	2.13963	3.58374e-14	6.3044e-14	up	yes
SORBI_002G274000	6.97099	6.95925	7.16367	20.672	17.8681	17.4439	0.376784	-1.40819	6.56209e-34	2.61325e-33	down	yes
SORBI_002G276000	121.44	130.862	124.888	326.464	342.027	320.855	0.381251	-1.39119	0	0	down	yes
SORBI_002G278200	0.0480758	0.0470219	0.0250478	1.34922	0.690778	0.355998	0.0501442	-4.31777	5.83354e-08	6.4729e-08	down	yes
SORBI_002G278700	12.9324	15.6113	12.6742	1.87928	1.19735	1.32228	9.37004	3.22805	2.42823e-43	1.22834e-42	up	yes
SORBI_002G278800	194.515	186.959	183.851	31.8513	35.0455	41.0414	5.23749	2.38887	0	0	up	yes
SORBI_002G279300	19.2303	20.8777	18.3851	59.8959	58.3477	53.9591	0.339676	-1.55777	5.62614e-101	6.84053e-100	down	yes
SORBI_002G281000	31.2012	32.5862	29.2057	10.0228	10.2235	10.2222	3.0521	1.6098	1.85813e-53	1.1583e-52	up	yes
SORBI_002G281900	2.49994	2.44514	3.20612	8.14353	7.78277	6.86567	0.357635	-1.48344	6.20496e-16	1.20923e-15	down	yes
SORBI_002G282000	21.8745	21.0658	21.8417	8.67358	10.4998	10.4256	2.18865	1.13004	1.845e-28	6.1977e-28	up	yes
SORBI_002G282300	5.52872	4.74922	6.31204	2.55389	2.30259	3.00055	2.11148	1.07826	1.39687e-06	1.3542e-06	up	yes
SORBI_002G282900	3.84607	4.18495	5.36023	0.722798	0.828934	1.27142	4.74337	2.24591	3.47163e-12	5.37249e-12	up	yes
SORBI_002G286100	24.3744	23.605	25.699	69.5814	69.4923	65.5544	0.360061	-1.47369	2.19517e-104	2.77202e-103	down	yes
SORBI_002G289800	131.776	122.257	120.079	346.268	323.008	318.669	0.378677	-1.40096	0	0	down	yes
SORBI_002G289900	2.30764	2.02194	1.60306	0.963731	0.368415	0.305141	3.62346	1.85737	0.000588681	0.000400591	up	yes
SORBI_002G290000	2.49994	3.90282	4.20803	13.444	13.0327	12.1548	0.274667	-1.86425	5.93528e-39	2.68595e-38	down	yes
SORBI_002G291100	61.489	54.8276	60.816	138.922	142.485	131.16	0.429344	-1.2198	9.65375e-141	1.77318e-139	down	yes
SORBI_002G291700	40.576	41.8495	45.7373	13.2995	14.5063	14.8502	3.00457	1.58716	2.88162e-67	2.27011e-66	up	yes
SORBI_002G293800	8.41327	6.58307	6.51243	25.5871	22.197	20.0376	0.317137	-1.65682	6.52943e-43	3.27403e-42	down	yes
SORBI_002G294300	2.40379	2.68025	2.05392	10.6974	7.87487	8.08623	0.267755	-1.90101	2.32753e-27	7.482e-27	down	yes
SORBI_002G296000	12.8843	9.73354	9.96902	48.2829	51.8544	47.7545	0.220343	-2.18218	2.39359e-100	2.87462e-99	down	yes
SORBI_002G297500	8.12481	9.2163	9.0673	19.6119	20.3089	18.9696	0.448433	-1.15703	6.04672e-24	1.71575e-23	down	yes
SORBI_002G298400	4.90373	5.17241	4.15793	1.10829	1.01314	0.915422	4.68711	2.2287	2.50487e-13	4.18466e-13	up	yes
SORBI_002G299800	5.67295	5.50157	4.95946	15.4197	11.7893	10.6291	0.426396	-1.22974	6.43233e-23	1.75834e-22	down	yes
SORBI_002G300600	91.4883	93.1975	92.1258	37.5373	43.9795	45.2625	2.18341	1.12658	4.32139e-107	5.69788e-106	up	yes
SORBI_002G303800	6.44216	4.56113	5.46042	14.456	14.9208	15.613	0.365943	-1.45031	5.84256e-16	1.14184e-15	down	yes
SORBI_002G310300	2.9807	2.91536	3.00573	11.9503	10.2235	11.1376	0.26723	-1.90385	7.94135e-28	2.59902e-27	down	yes
SORBI_002G311600	28.8455	28.4483	26.8512	11.9021	12.2037	13.0193	2.26652	1.18048	1.13417e-34	4.62664e-34	up	yes
SORBI_002G312600	0.192303	0.0470219	0.150287	1.15648	0.598674	1.01714	0.140538	-2.83097	7.15988e-05	5.5943e-05	down	yes
SORBI_002G313000	26.2975	27.978	27.1518	88.9042	93.6235	89.6605	0.299158	-1.74102	4.19156e-164	9.53448e-163	down	yes
SORBI_002G313700	9.90362	8.7931	7.06348	20.9611	20.0786	20.6479	0.417591	-1.25984	4.6056e-20	1.1109e-19	down	yes
SORBI_002G315400	14.9516	12.4608	13.5759	33.2487	36.7033	33.1078	0.397714	-1.3302	4.88178e-34	1.94974e-33	down	yes
SORBI_002G316700	246.148	277.759	251.981	99.3125	108.913	114.936	2.40093	1.26359	5.3086e-293	2.7013e-291	up	yes
SORBI_002G319200	14.8074	13.7774	14.4776	33.1523	29.0127	29.1918	0.471365	-1.08508	2.204e-34	8.91139e-34	down	yes
SORBI_002G319300	18.7015	13.4013	17.6336	58.3539	54.157	57.6716	0.292253	-1.77471	1.20401e-98	1.42358e-97	down	yes
SORBI_002G323900	1.73073	2.21003	1.95373	0.385492	0.73683	0.711995	3.21345	1.68412	1.21652e-05	1.05317e-05	up	yes
SORBI_002G324900	1.49035	1.9279	2.10401	0.722798	0.782882	0.864565	2.32983	1.22022	0.0174956	0.00898187	up	yes
SORBI_002G326800	2.11534	2.11599	2.10401	1.01192	0.644726	0.762852	2.61845	1.38872	0.00404458	0.00237961	up	yes
SORBI_002G327800	1.10574	0.517241	1.45277	0.240933	0.0921038	0.559425	3.44638	1.78508	0.000418114	0.000292252	up	yes
SORBI_002G328200	15.6246	16.0345	19.0864	7.42073	7.3683	7.11995	2.3162	1.21176	3.41001e-15	6.33284e-15	up	yes
SORBI_002G328300	4.85566	6.15987	6.41223	1.49378	1.47366	1.5257	3.87874	1.95559	4.50854e-10	5.95036e-10	up	yes
SORBI_002G328400	2.74032	3.66771	4.65889	0.770985	0.690778	0.915422	4.65547	2.21893	8.31322e-07	8.25498e-07	up	yes
SORBI_002G329400	3.173	2.86834	3.05583	0.240933	0.184208	0.15257	15.7469	3.977	7.89124e-15	1.44097e-14	up	yes
SORBI_002G329500	32.355	34.0909	34.7162	10.9865	12.6182	14.2399	2.67309	1.41851	1.2679e-51	7.6069e-51	up	yes
SORBI_002G329600	342.877	346.646	338.245	144.56	156.576	158.419	2.23644	1.16121	0	0	up	yes
SORBI_002G339200	1586.41	1754.53	1687.02	541.713	585.227	642.423	2.84167	1.50674	0	0	up	yes
SORBI_002G339600	70.4792	77.116	73.1896	32.285	35.2757	32.3958	2.20881	1.14327	1.17743e-67	9.33995e-67	up	yes
SORBI_002G342400	0.240379	0.423197	0.250478	0.0240933	0.0230259	0.0254284	12.5994	3.65528	0.0408277	0.019095	up	yes
SORBI_002G347500	5.52872	4.98432	5.86118	2.07202	1.84208	2.2377	2.6617	1.41235	5.90151e-09	7.14499e-09	up	yes
SORBI_002G349500	15.8169	15.3762	15.8803	36.9109	34.7231	34.5318	0.443395	-1.17333	4.25609e-41	2.0332e-40	down	yes
SORBI_002G351000	88.3634	97.0533	96.935	30.6466	38.177	46.0763	2.45737	1.29712	7.41796e-134	1.28682e-132	up	yes
SORBI_002G351100	5.86525	5.12539	6.7629	17.9736	15.8418	18.7662	0.337638	-1.56645	6.15744e-31	2.23922e-30	down	yes
SORBI_002G351400	3.173	3.57367	3.4065	1.25285	1.74997	1.11885	2.46336	1.30063	2.34596e-05	1.95792e-05	up	yes
SORBI_002G352100	1616.89	1676.57	1620.64	593.08	629.391	679.345	2.5839	1.36955	0	0	up	yes
SORBI_002G353900	0.673062	0.987461	0.651243	0.0240933	0.184208	0.101714	7.45696	2.89859	0.000128177	9.67601e-05	up	yes
SORBI_002G359700	7.06715	5.54859	6.21185	2.65026	2.30259	1.8817	2.75476	1.46193	4.82077e-11	6.86636e-11	up	yes
SORBI_002G359800	1.24997	0.658307	1.85354	7.80622	7.78277	7.62852	0.162025	-2.62571	1.71894e-25	5.15648e-25	down	yes
SORBI_002G360600	0.480758	0.705329	0.651243	5.25233	4.37493	3.50912	0.139866	-2.83789	2.60801e-22	6.9522e-22	down	yes
SORBI_002G361500	0.673062	0.564263	1.1021	3.03575	2.99337	3.05141	0.257631	-1.95662	6.44469e-09	7.77111e-09	down	yes
SORBI_002G363700	3.79799	1.69279	2.55487	9.83005	6.99989	7.47595	0.331017	-1.59502	3.54997e-14	6.24658e-14	down	yes
SORBI_002G365600	75.1906	79.326	79.4015	22.1658	29.9337	32.1415	2.77677	1.47341	1.24059e-139	2.26656e-138	up	yes
SORBI_002G365700	41.2491	48.2445	47.5407	10.3601	11.8353	11.5445	4.06149	2.02201	3.72795e-91	4.03932e-90	up	yes
SORBI_002G367200	14.8074	16.4107	15.8803	39.6575	44.2559	41.1431	0.376616	-1.40883	4.48577e-55	2.90984e-54	down	yes
SORBI_002G369500	1.3942	1.88088	1.40268	0.192746	0.138156	0.0254284	13.1276	3.71453	4.39506e-06	4.0101e-06	up	yes
SORBI_002G369600	0.961517	1.03448	0.801529	0.289119	0.460519	0.0254284	3.6094	1.85176	0.00491836	0.00284785	up	yes
SORBI_002G371900	1.29805	1.12853	1.30249	0.433679	0.276311	0.355998	3.49822	1.80662	0.00220819	0.00136549	up	yes
SORBI_002G372300	5.43257	6.01881	4.35832	2.31295	2.16444	2.03427	2.4279	1.27971	2.19961e-07	2.31328e-07	up	yes
SORBI_002G375500	0.336531	0.329154	0.100191	1.20466	0.828934	1.06799	0.24693	-2.01783	0.00103886	0.000681611	down	yes
SORBI_002G375900	15.0958	11.1442	13.0749	32.815	32.4205	31.5312	0.406286	-1.29943	3.59835e-32	1.36343e-31	down	yes
SORBI_002G376900	3.46146	2.77429	4.95946	0.530052	1.10525	1.83084	3.22988	1.69148	1.9368e-12	3.04949e-12	up	yes
SORBI_002G384700	14.3266	7.2884	5.96137	31.6104	28.2298	24.4621	0.327113	-1.61214	5.80702e-32	2.18464e-31	down	yes
SORBI_002G385400	6.58639	5.73668	4.80918	16.9617	18.605	14.6468	0.341189	-1.55136	3.68304e-23	1.0165e-22	down	yes
SORBI_002G386200	6.39408	7.47649	6.71281	2.93938	3.7302	1.67827	2.46571	1.302	1.83271e-07	1.94168e-07	up	yes
SORBI_002G388800	3.12493	3.71473	1.85354	1.0601	0.967089	0.813709	3.06001	1.61354	2.59263e-06	2.43942e-06	up	yes
SORBI_002G390700	2.74032	6.15987	4.5086	12.3839	12.9866	10.4256	0.374587	-1.41663	8.56757e-32	3.19692e-31	down	yes
SORBI_002G390800	18.0765	17.0219	19.387	60.0886	58.3938	56.1968	0.311917	-1.68076	1.89829e-109	2.55194e-108	down	yes
SORBI_002G392500	3.173	3.05643	3.00573	11.8057	12.8485	9.56108	0.269914	-1.88943	1.10448e-25	3.33506e-25	down	yes
SORBI_002G393600	2.7884	2.3511	2.70516	0.14456	0.184208	0.101714	18.223	4.18769	2.9486e-14	5.22318e-14	up	yes
SORBI_002G403300	0.288455	0.329154	0.350669	0.0481865	0.0230259	0.0254284	10.0193	3.32472	0.0476628	0.0218295	up	yes
SORBI_002G403700	22.1149	19.5611	23.6952	84.9047	74.4659	76.7938	0.276804	-1.85306	3.44323e-179	8.66424e-178	down	yes
SORBI_002G407600	0.480758	0.329154	0.45086	0.0240933	0.0230259	0.0254284	17.3785	4.11924	0.00154992	0.000987137	up	yes
SORBI_002G407700	7.98059	7.47649	10.3197	1.87928	0.828934	1.37313	6.31576	2.65896	4.62399e-20	1.11494e-19	up	yes
SORBI_002G408000	13.942	15	10.8707	35.7544	38.7757	34.1758	0.366243	-1.44913	1.18146e-46	6.41084e-46	down	yes
SORBI_002G412300	0.480758	0.658307	0.350669	1.30104	1.42761	0.711995	0.432982	-1.20762	0.00432295	0.00252964	down	yes
SORBI_002G414900	0.0961517	0.141066	0.150287	0.915544	1.01314	0.915422	0.136248	-2.87569	7.60696e-05	5.92543e-05	down	yes
SORBI_002G416600	1.49035	2.3511	0.951816	0.192746	0.184208	0.15257	9.05202	3.17824	1.39069e-06	1.34897e-06	up	yes
SORBI_002G418900	3.60569	3.99686	4.75908	1.15648	0.874986	1.22056	3.80121	1.92646	1.62859e-07	1.73371e-07	up	yes
SORBI_002G420000	5.72102	5.17241	3.75717	19.8529	14.9208	15.8165	0.289594	-1.7879	3.68357e-39	1.67579e-38	down	yes
SORBI_002G421200	23.1245	19.279	22.9438	5.44508	5.48017	7.06909	3.63154	1.86058	5.84092e-55	3.78175e-54	up	yes
SORBI_002G421400	2.74032	3.0094	2.15411	0.722798	0.552623	0.559425	4.30763	2.10689	3.47331e-07	3.5869e-07	up	yes
SORBI_002G422500	0.769213	0.470219	0.601147	1.68653	1.51971	1.27142	0.411058	-1.28259	0.00692471	0.00388228	down	yes
SORBI_002G425700	2.9807	3.90282	4.10784	9.15544	8.33539	9.00165	0.414886	-1.26921	1.37568e-16	2.79429e-16	down	yes
SORBI_002G426800	5.04796	4.09091	4.35832	14.7933	12.0656	12.2565	0.345061	-1.53508	2.26272e-24	6.52554e-24	down	yes
SORBI_002G427100	8.70172	9.07523	7.26386	31.7067	28.5522	32.4466	0.270111	-1.88837	1.06011e-64	8.03801e-64	down	yes
SORBI_002G430100	53.893	60.7053	56.7082	26.3099	27.9074	26.4455	2.12374	1.0866	1.17919e-45	6.31372e-45	up	yes
SORBI_003G002300	447.682	452.962	474.906	194.818	186.786	220.515	2.28451	1.19189	0	0	up	yes
SORBI_003G006500	1.00959	0.658307	1.35258	5.30052	4.74334	3.71255	0.219569	-2.18725	4.326e-16	8.52485e-16	down	yes
SORBI_003G006600	0.384607	0.0470219	0.0500956	1.10829	0.73683	0.406854	0.213912	-2.22491	0.00584664	0.00331955	down	yes
SORBI_003G007800	4.80758	4.04389	4.45851	0.0963731	0.138156	0.254284	27.2292	4.76708	2.57105e-25	7.6558e-25	up	yes
SORBI_003G008700	13.0766	10.5799	13.125	43.5124	39.7888	39.414	0.299731	-1.73826	7.08227e-80	6.65553e-79	down	yes
SORBI_003G011000	7.11522	6.81818	4.90937	15.0824	19.1115	16.0199	0.375251	-1.41407	6.50421e-15	1.19117e-14	down	yes
SORBI_003G013800	4.95181	4.98432	3.10593	12.2394	11.2827	12.7651	0.359413	-1.47629	4.02473e-16	7.93799e-16	down	yes
SORBI_003G014700	2.88455	2.06896	2.2543	6.74612	5.06571	4.67882	0.437085	-1.19401	8.85356e-09	1.05517e-08	down	yes
SORBI_003G018700	69.8061	72.884	64.5231	159.787	167.951	147.739	0.435801	-1.19826	1.16339e-165	2.70913e-164	down	yes
SORBI_003G022300	109.853	124.749	127.092	31.9959	33.0652	34.786	3.62249	1.85698	8.0684e-206	2.40983e-204	up	yes
SORBI_003G024400	10.6728	14.5768	10.9208	2.5057	3.08548	3.15312	4.13646	2.0484	2.3686e-26	7.32607e-26	up	yes
SORBI_003G029000	0.432682	0.470219	0.350669	0.0481865	0.184208	0.101714	3.752	1.90766	0.00718333	0.0040096	up	yes
SORBI_003G029900	1.29805	1.55172	0.551051	0.481865	0.138156	0.15257	4.40184	2.13811	0.00450578	0.002628	up	yes
SORBI_003G032200	8.9421	7.14733	6.46233	38.2601	31.5455	29.8021	0.226406	-2.14302	2.68238e-90	2.87468e-89	down	yes
SORBI_003G034600	22.0187	18.3856	20.94	47.5601	44.4861	43.2283	0.45348	-1.14089	2.85869e-45	1.51177e-44	down	yes
SORBI_003G035400	2.25956	2.11599	1.80344	6.36062	5.66438	4.01769	0.385159	-1.37647	8.30657e-11	1.16644e-10	down	yes
SORBI_003G035700	5.48064	7.75862	7.9151	2.16839	1.47366	1.98341	3.76046	1.91091	2.87505e-08	3.27154e-08	up	yes
SORBI_003G036200	295.282	288.715	281.086	73.0508	78.104	93.4748	3.5363	1.82224	0	0	up	yes
SORBI_003G037600	1.63458	0.940439	1.20229	5.25233	5.71043	4.52625	0.24387	-2.03581	1.19425e-10	1.65469e-10	down	yes
SORBI_003G038000	9.85554	8.55799	10.1694	2.5057	2.30259	2.64455	3.83517	1.93929	7.60242e-23	2.07325e-22	up	yes
SORBI_003G040100	3.60569	3.0094	2.90554	10.5047	10.4538	10.2731	0.304841	-1.71387	1.2304e-17	2.64133e-17	down	yes
SORBI_003G0414001	1.82688	1.64577	1.90363	4.38498	4.60519	5.84853	0.362315	-1.46468	2.05727e-06	1.95985e-06	down	yes
SORBI_003G041700	4.90373	7.24138	5.91128	22.4549	20.0786	21.6141	0.281482	-1.82889	7.94512e-57	5.34567e-56	down	yes
SORBI_003G043600	40.4798	39.4044	41.2788	19.2264	18.4208	17.1896	2.20952	1.14373	8.16669e-37	3.51513e-36	up	yes
SORBI_003G043900	6.53831	7.38244	5.61071	20.3347	18.8352	18.5627	0.338309	-1.56359	2.07892e-35	8.63958e-35	down	yes
SORBI_003G045500	0.961517	0.752351	1.50287	4.67409	3.54599	3.81426	0.267296	-1.90349	1.16508e-13	1.98648e-13	down	yes
SORBI_003G047200	25.7206	24.0752	25.9495	79.6524	84.8276	76.5903	0.314204	-1.67023	1.10391e-132	1.88172e-131	down	yes
SORBI_003G047900	1.24997	1.55172	1.45277	2.98757	3.91441	3.45826	0.410653	-1.28401	9.46026e-05	7.26931e-05	down	yes
SORBI_003G049300	5.28834	3.90282	4.30822	1.20466	0.73683	1.16971	4.33896	2.11735	3.59431e-14	6.32136e-14	up	yes
SORBI_003G050300	2.74032	3.15047	4.05774	0.385492	0.690778	0.915422	4.99501	2.32049	1.46727e-10	2.01831e-10	up	yes
SORBI_003G052500	1064.35	1075.25	1071.79	421.873	416.539	451.761	2.48912	1.31564	0	0	up	yes
SORBI_003G053600	5.33642	5.21943	5.76099	2.5057	2.02628	1.57656	2.67115	1.41746	3.1711e-06	2.95416e-06	up	yes
SORBI_003G055600	21.586	16.9279	19.7377	58.4503	57.2885	56.4002	0.338399	-1.5632	1.28327e-81	1.23466e-80	down	yes
SORBI_003G057100	61.5371	53.1818	64.5231	147.306	151.971	146.671	0.401934	-1.31497	6.46394e-166	1.51035e-164	down	yes
SORBI_003G057400	80.4309	71.3793	74.3919	173.279	179.096	163.352	0.438609	-1.18899	3.81952e-159	8.40973e-158	down	yes
SORBI_003G065000	134.901	130.298	133.805	295.769	312.646	281.34	0.448442	-1.15701	3.97951e-280	1.88534e-278	down	yes
SORBI_003G076600	4.66336	4.56113	4.45851	1.73472	1.98023	1.8817	2.44485	1.28975	7.64534e-08	8.38843e-08	up	yes
SORBI_003G076900	9.99977	7.94671	12.2233	24.286	22.0128	24.7164	0.424836	-1.23502	1.46716e-29	5.11608e-29	down	yes
SORBI_003G078700	1.97111	1.69279	2.55487	4.86684	4.28282	5.44168	0.426196	-1.23041	2.94495e-07	3.06059e-07	down	yes
SORBI_003G079200	5.14411	6.442	4.65889	1.59016	1.70392	1.83084	3.16981	1.6644	1.56037e-10	2.14166e-10	up	yes
SORBI_003G081900	24.4225	25.2508	29.1556	10.2637	11.0064	12.9685	2.30234	1.2031	1.02951e-28	3.48732e-28	up	yes
SORBI_003G082200	0.0240379	0.023511	0.200382	0.674612	0.368415	1.11885	0.114683	-3.12427	0.000125449	9.48046e-05	down	yes
SORBI_003G082400	0.384607	0.517241	0.300573	0.770985	1.1513	0.813709	0.439483	-1.18612	0.0981147	0.0414541	down	yes
SORBI_003G083000	15.5285	14.0125	16.3312	4.96321	3.54599	4.17026	3.61783	1.85513	1.24759e-27	4.05602e-27	up	yes
SORBI_003G083500	22.1149	18.9498	17.834	51.8969	51.8084	46.5848	0.3919	-1.35144	1.22642e-57	8.34982e-57	down	yes
SORBI_003G084100	5.62487	6.34796	6.26195	18.5518	19.9405	16.325	0.332646	-1.58794	9.82141e-35	4.01569e-34	down	yes
SORBI_003G084200	11.0094	9.35736	9.41797	23.8042	21.1839	22.2244	0.443143	-1.17416	1.52476e-23	4.2683e-23	down	yes
SORBI_003G085300	0.721137	1.22257	1.25239	0.0240933	0.0230259	0.0254284	44.0552	5.46124	6.97018e-05	5.45912e-05	up	yes
SORBI_003G085400	17.2592	16.1285	19.938	4.33679	4.65124	3.7634	4.18195	2.06417	3.5501e-39	1.61614e-38	up	yes
SORBI_003G087300	1.15382	1.31661	0.951816	3.13213	3.45389	3.7634	0.330671	-1.59653	9.08604e-06	7.9766e-06	down	yes
SORBI_003G087700	0.288455	0.329154	0.350669	0.0240933	0.0230259	0.0254284	13.3468	3.73842	0.0208701	0.0105301	up	yes
SORBI_003G088400	229.754	237.79	238.255	39.6093	44.0256	41.4483	5.64263	2.49637	0	0	up	yes
SORBI_003G088900	4.80758	3.80878	3.55679	0.819171	1.1513	1.06799	4.00635	2.00229	9.35661e-16	1.79893e-15	up	yes
SORBI_003G089300	34.2781	33.1975	33.1633	83.5555	78.2421	78.3195	0.419124	-1.25455	5.3923e-98	6.28906e-97	down	yes
SORBI_003G089900	1.5865	1.17555	0.601147	0.192746	0.184208	0.101714	7.02617	2.81274	4.36727e-07	4.4618e-07	up	yes
SORBI_003G090000	0.57691	0.423197	0.250478	0.0240933	0.0460519	0.0254284	13.0851	3.70985	0.000440499	0.000306247	up	yes
SORBI_003G091600	2.88455	1.69279	3.20612	0.867358	0.828934	1.57656	2.37819	1.24986	1.10976e-06	1.08705e-06	up	yes
SORBI_003G091800	0.480758	0.893417	0.90172	0.0963731	0.368415	0.101714	4.01746	2.00628	0.0162509	0.0083962	up	yes
SORBI_003G093100	0.865365	0.141066	0.651243	3.18031	2.67101	3.10226	0.185141	-2.43331	6.54145e-08	7.23386e-08	down	yes
SORBI_003G099400	6.87484	7.94671	9.0673	3.32487	2.57891	3.05141	2.6676	1.41554	3.06283e-07	3.17876e-07	up	yes
SORBI_003G100900	80.9116	80.0313	82.2069	39.8503	36.2889	33.9723	2.20821	1.14288	2.58435e-66	2.01056e-65	up	yes
SORBI_003G102000	12.9805	9.12225	11.4218	34.5979	31.5455	26.0895	0.363476	-1.46007	6.19661e-48	3.43012e-47	down	yes
SORBI_003G102200	2.25956	2.82132	2.90554	1.0601	0.782882	1.32228	2.52315	1.33522	0.00240866	0.00148092	up	yes
SORBI_003G104600	285.57	304.467	291.556	104.42	121.531	113.614	2.59624	1.37643	0	0	up	yes
SORBI_003G106100	1.00959	0.940439	0.701338	2.07202	2.80916	2.44113	0.362095	-1.46556	0.00532132	0.00305567	down	yes
SORBI_003G106500	542.247	592.288	570.589	242.571	252.548	249.554	2.28976	1.1952	0	0	up	yes
SORBI_003G107200	7.5479	6.01881	7.36405	23.3223	24.822	20.6479	0.304261	-1.71662	4.8521e-40	2.26901e-39	down	yes
SORBI_003G108300	7.06715	5.26646	5.10975	18.3591	19.3878	18.3593	0.310899	-1.68548	2.90631e-25	8.64285e-25	down	yes
SORBI_003G108500	1.77881	1.0815	1.55296	0.192746	0.276311	0.559425	4.29105	2.10133	4.22985e-08	4.7479e-08	up	yes
SORBI_003G109800	1.2019	0.470219	0.150287	0.0240933	0.138156	0.406854	3.20223	1.67908	2.01154e-07	2.12231e-07	up	yes
SORBI_003G110200	62.4986	67.2884	67.2283	29.201	32.5587	30.0564	2.14576	1.10149	7.81893e-58	5.34984e-57	up	yes
SORBI_003G113500	464.22	480	456.07	1422.42	1404.77	1242.33	0.344093	-1.53913	0	0	down	yes
SORBI_003G115300	2.93263	2.53918	3.20612	0.867358	1.05919	1.01714	2.94798	1.55973	7.10187e-07	7.09933e-07	up	yes
SORBI_003G116500	0.769213	0.517241	0.0500956	0.0240933	0.0921038	0.355998	2.83051	1.50106	3.80943e-05	3.08779e-05	up	yes
SORBI_003G117100	39.5183	36.489	36.169	79.7487	79.025	82.6423	0.46466	-1.10575	1.73734e-64	1.3144e-63	down	yes
SORBI_003G118100	14.2785	15.1411	13.9767	51.8005	46.0058	49.7888	0.294022	-1.766	4.85631e-104	6.11e-103	down	yes
SORBI_003G123100	14.0862	14.2006	13.1751	33.7306	34.2626	35.8032	0.399455	-1.32389	1.93942e-39	8.89977e-39	down	yes
SORBI_003G127600	37.5472	33.4326	34.2153	85.0492	92.4722	90.7285	0.392153	-1.35051	2.39852e-87	2.45921e-86	down	yes
SORBI_003G131000	11.1536	9.68652	11.522	3.42124	2.02628	4.42454	3.27815	1.71288	2.88662e-21	7.38537e-21	up	yes
SORBI_003G131100	2.35572	2.91536	1.85354	5.83057	5.84859	4.22111	0.448081	-1.15817	1.87373e-08	2.16439e-08	down	yes
SORBI_003G134500	0.817289	1.17555	1.05201	4.33679	4.14467	3.66169	0.250746	-1.9957	1.57654e-13	2.6649e-13	down	yes
SORBI_003G136800	3.07685	3.94984	3.4566	7.32435	8.5196	7.98452	0.439948	-1.18459	1.12486e-09	1.44139e-09	down	yes
SORBI_003G137600	2.45187	2.91536	2.90554	0.674612	0.644726	0.711995	4.07258	2.02594	2.39458e-06	2.26144e-06	up	yes
SORBI_003G141900	0.624986	0.423197	0.200382	0.0481865	0.138156	0.661138	1.47327	0.559019	0.000579985	0.000395523	up	yes
SORBI_003G142400	0.336531	0.658307	0.651243	1.54197	1.51971	1.37313	0.371172	-1.42984	3.12888e-05	2.56644e-05	down	yes
SORBI_003G145200	1.53843	0.893417	1.30249	3.66218	3.82231	3.00055	0.356158	-1.48941	1.65707e-05	1.41197e-05	down	yes
SORBI_003G146700	1.3942	1.26959	1.30249	0.481865	0.322363	0.457711	3.143	1.65214	0.00193449	0.00120886	up	yes
SORBI_003G147600	5.09604	3.47962	5.61071	19.4674	19.2036	16.7827	0.255823	-1.96678	2.53575e-42	1.2496e-41	down	yes
SORBI_003G148300	2.64417	1.73981	2.50478	0.192746	0.322363	0.203427	9.58721	3.26111	9.92547e-13	1.60281e-12	up	yes
SORBI_003G148500	2.16341	2.91536	2.20421	8.33627	8.24329	6.81481	0.311313	-1.68356	3.25777e-19	7.5504e-19	down	yes
SORBI_003G1490001	3.60569	3.24451	3.20612	0.240933	0.460519	0.457711	8.6755	3.11695	3.78438e-17	7.89701e-17	up	yes
SORBI_003G150600	36.3934	32.4451	34.4157	10.6974	11.6051	12.4091	2.97464	1.57271	8.52978e-69	6.84529e-68	up	yes
SORBI_003G152300	0.192303	0.23511	0.200382	1.25285	0.874986	1.27142	0.184686	-2.43685	2.3171e-05	1.93595e-05	down	yes
SORBI_003G156300	0.0961517	0.023511	0.0250478	0.915544	0.460519	0.508568	0.0767845	-3.70304	7.60696e-05	5.92543e-05	down	yes
SORBI_003G157300	26.2494	26.8495	30.5082	10.7456	13.355	11.4428	2.35225	1.23404	4.02591e-32	1.52459e-31	up	yes
SORBI_003G171000	1.3942	0.752351	0.801529	0.0963731	0.0230259	0.0508568	17.3156	4.114	1.85015e-07	1.95895e-07	up	yes
SORBI_003G173700	1.97111	1.55172	1.25239	0.578239	0.414467	0.355998	3.5406	1.824	4.42479e-05	3.55138e-05	up	yes
SORBI_003G179500	8.26904	10.815	11.3717	35.4653	30.1179	29.3952	0.32066	-1.64088	5.16875e-84	5.1534e-83	down	yes
SORBI_003G183700	32.7877	35.2664	29.4061	107.167	99.2418	104.816	0.313151	-1.67507	7.33892e-190	2.00059e-188	down	yes
SORBI_003G184700	0.240379	0.023511	0.300573	1.01192	0.552623	1.01714	0.218642	-2.19336	0.00113978	0.000741667	down	yes
SORBI_003G185000	0.432682	0.705329	0.300573	2.60207	2.85522	2.89884	0.172159	-2.53818	2.57909e-09	3.21896e-09	down	yes
SORBI_003G191000	0.913441	0.893417	0.90172	2.84301	1.88813	2.5937	0.36978	-1.43526	3.39203e-06	3.1459e-06	down	yes
SORBI_003G197200	36.9222	37.1473	38.1227	102.252	105.551	97.3908	0.36761	-1.44375	4.63601e-146	8.82195e-145	down	yes
SORBI_003G197900	14.1824	14.8589	13.0249	0.240933	0.230259	0.15257	67.4394	6.07552	2.49788e-71	2.08244e-70	up	yes
SORBI_003G200500	67.9792	78.1975	76.1453	167.496	170.76	162.386	0.444073	-1.17113	4.64421e-198	1.31833e-196	down	yes
SORBI_003G203800	1.63458	2.25705	1.60306	9.63731	6.81568	6.25539	0.241968	-2.04711	4.54248e-30	1.61432e-29	down	yes
SORBI_003G205600	4.03837	4.79624	4.75908	1.87928	1.88813	2.13599	2.30269	1.20332	4.27289e-05	3.43973e-05	up	yes
SORBI_003G207900	0.673062	1.0815	0.551051	0.0481865	0.0230259	0.0254284	23.8576	4.57638	0.000310341	0.000220968	up	yes
SORBI_003G209300	2.9807	2.11599	1.50287	6.02332	6.63147	4.88225	0.376321	-1.40996	3.05226e-06	2.84848e-06	down	yes
SORBI_003G209800	473.98	479.624	468.093	135.308	145.063	154.605	3.26845	1.70861	0	0	up	yes
SORBI_003G209900	1534.63	1514.81	1498.66	544.363	592.918	658.036	2.53331	1.34102	0	0	up	yes
SORBI_003G212800	21.2976	22.2884	22.543	62.4979	56.7359	55.8408	0.377719	-1.40461	1.57136e-97	1.82033e-96	down	yes
SORBI_003G213000	8.36519	9.40439	8.86692	3.42124	3.82231	3.91597	2.38688	1.25513	2.64332e-11	3.84305e-11	up	yes
SORBI_003G221500	18.2688	19.5611	16.231	45.6808	44.1637	41.2957	0.412237	-1.27845	9.16811e-57	6.16249e-56	down	yes
SORBI_003G225500	0.480758	1.22257	0.851625	3.61399	4.46703	3.7634	0.215709	-2.21284	8.36197e-14	1.43931e-13	down	yes
SORBI_003G225600	1.5865	1.5047	2.95564	0.530052	0.506571	0.305141	4.50664	2.17205	0.000715074	0.000479944	up	yes
SORBI_003G228900	5.04796	4.32602	4.05774	0.674612	1.38156	1.22056	4.09912	2.03532	1.22967e-18	2.76598e-18	up	yes
SORBI_003G231300	6.92292	7.19436	7.36405	3.42124	3.49994	3.50912	2.05951	1.0423	5.39751e-07	5.4495e-07	up	yes
SORBI_003G231900	1.49035	1.83386	1.85354	6.64974	5.34202	6.7131	0.276813	-1.85302	1.20271e-17	2.58431e-17	down	yes
SORBI_003G234200	131.728	121.787	120.129	13.685	17.5458	18.9187	7.4506	2.89736	0	0	up	yes
SORBI_003G236400	4.1826	3.24451	4.5587	1.54197	1.56576	0.762852	3.09664	1.6307	2.96906e-07	3.08424e-07	up	yes
SORBI_003G237000	9.42286	7.80564	8.91701	4.2886	3.7302	3.66169	2.23839	1.16246	1.58542e-10	2.1743e-10	up	yes
SORBI_003G237700	0.624986	0.564263	1.20229	0.0481865	0.138156	0.0254284	11.2931	3.49737	0.000579985	0.000395523	up	yes
SORBI_003G241000	101.632	103.636	102.846	237.608	224.549	232.975	0.443247	-1.17382	3.16669e-255	1.31841e-253	down	yes
SORBI_003G241400	5.5768	4.37304	5.6608	2.21658	2.11839	2.33941	2.33889	1.22582	2.46051e-08	2.81147e-08	up	yes
SORBI_003G244600	9.56709	12.837	11.3717	2.65026	2.57891	1.01714	5.40732	2.43491	1.62942e-20	4.01628e-20	up	yes
SORBI_003G246800	0.57691	0.799373	0.651243	2.45751	2.76311	2.39027	0.266398	-1.90835	3.45234e-07	3.56577e-07	down	yes
SORBI_003G246900	0.288455	0.282132	0.300573	0.963731	0.874986	1.47485	0.262907	-1.92737	0.00475618	0.00276372	down	yes
SORBI_003G260700	21.8745	25.815	21.992	85.7239	84.2749	79.9977	0.27873	-1.84306	1.62378e-184	4.2738e-183	down	yes
SORBI_003G263300	0.288455	0.893417	0.350669	0.0240933	0.138156	0.0508568	7.19146	2.84628	0.0208701	0.0105301	up	yes
SORBI_003G267100	36.2492	40.6269	39.2749	14.9378	14.7827	17.8507	2.44162	1.28784	3.20024e-43	1.61293e-42	up	yes
SORBI_003G268900	1.87496	1.69279	2.05392	0.289119	0.460519	0.406854	4.86096	2.28124	2.33727e-07	2.45054e-07	up	yes
SORBI_003G269300	10.4325	12.5078	8.31587	3.46943	2.90127	3.10226	3.29951	1.72225	3.21766e-18	7.11192e-18	up	yes
SORBI_003G272600	2.9807	2.11599	2.70516	0.915544	0.644726	0.864565	3.21748	1.68593	1.00892e-06	9.92381e-07	up	yes
SORBI_003G272800	0.384607	0.141066	0.551051	0.0481865	0.506571	0.203427	1.42013	0.506028	0.0135056	0.00710499	up	yes
SORBI_003G273000	0.769213	0.611285	0.500956	0.0963731	0.230259	0.15257	3.92622	1.97314	0.000477049	0.000329358	up	yes
SORBI_003G273800	1.97111	1.97492	2.75526	10.6974	9.44063	7.47595	0.242677	-2.04289	1.57498e-31	5.82001e-31	down	yes
SORBI_003G274900	1.00959	0.940439	0.651243	3.51762	3.22363	3.81426	0.246438	-2.02071	3.33423e-08	3.77342e-08	down	yes
SORBI_003G279300	4.08645	3.94984	2.90554	14.0705	13.8616	13.3245	0.265214	-1.91477	5.12196e-28	1.68918e-27	down	yes
SORBI_003G282500	2.7884	2.44514	2.05392	0.14456	0.0921038	0.203427	16.559	4.04954	2.9486e-14	5.22318e-14	up	yes
SORBI_003G283900	0.192303	0.188088	0.0250478	0.578239	0.598674	0.457711	0.248032	-2.0114	0.0404592	0.0190289	down	yes
SORBI_003G284800	3.36531	2.49216	1.65315	0.578239	0.322363	0.610281	4.97102	2.31354	2.01685e-11	2.95664e-11	up	yes
SORBI_003G294500	11.9228	11.4734	12.4237	41.4404	38.8678	39.0072	0.300212	-1.73595	6.31567e-80	5.94325e-79	down	yes
SORBI_003G296100	0.624986	0.799373	0.90172	1.97565	2.4868	2.33941	0.341977	-1.54803	9.21699e-05	7.0919e-05	down	yes
SORBI_003G297200	4.80758	3.29154	4.35832	11.9503	11.8353	11.2902	0.355157	-1.49347	6.48024e-16	1.26073e-15	down	yes
SORBI_003G300500	9.13441	8.69906	10.2696	3.9513	4.19072	4.22111	2.27313	1.18468	3.58582e-11	5.15549e-11	up	yes
SORBI_003G300700	38.701	39.9686	44.6853	136.561	111.814	109.546	0.344644	-1.53682	4.13255e-263	1.79675e-261	down	yes
SORBI_003G300800	4.13452	3.10345	4.5587	1.34922	1.28945	1.83084	2.63936	1.40019	2.90644e-08	3.30452e-08	up	yes
SORBI_003G303000	56.1045	53.2288	51.5484	122.201	117.248	112.851	0.456661	-1.13081	2.21681e-115	3.18586e-114	down	yes
SORBI_003G306800	0.913441	0.564263	0.400765	2.12021	2.02628	1.83084	0.314265	-1.66995	0.00136637	0.000877723	down	yes
SORBI_003G307400	1.82688	1.22257	1.75335	4.33679	4.83545	4.1194	0.36134	-1.46857	2.94144e-06	2.75029e-06	down	yes
SORBI_003G312900	0.240379	0.141066	0.400765	0.626425	0.690778	0.915422	0.350354	-1.51311	0.054472	0.0246037	down	yes
SORBI_003G314900	7.69213	7.38244	7.51434	18.4554	19.4339	16.7827	0.413171	-1.27519	2.10558e-22	5.64352e-22	down	yes
SORBI_003G316000	18.9419	19.1379	17.4834	3.99948	4.32888	4.37368	4.37435	2.12907	1.74178e-49	9.95442e-49	up	yes
SORBI_003G320100	1.49035	1.73981	1.30249	4.19223	4.09862	5.28911	0.333775	-1.58305	1.36345e-07	1.46393e-07	down	yes
SORBI_003G324600	2.06726	1.78683	1.45277	4.62591	4.28282	4.62797	0.392035	-1.35094	4.99052e-06	4.51681e-06	down	yes
SORBI_003G326100	0.961517	1.69279	1.25239	0.0481865	0.690778	0.457711	3.26462	1.70692	7.59738e-06	6.72298e-06	up	yes
SORBI_003G327900	12.4036	14.1536	12.6241	4.04767	5.20386	4.72968	2.80242	1.48667	7.42047e-22	1.94265e-21	up	yes
SORBI_003G328200	50.5277	45.9404	46.2883	22.0213	19.8023	21.8176	2.24315	1.16552	6.42637e-54	4.05756e-53	up	yes
SORBI_003G328500	45.2394	52.2414	47.0398	143.114	156.116	150.028	0.321687	-1.63627	4.11966e-243	1.59888e-241	down	yes
SORBI_003G331700	0.721137	0.940439	0.601147	0.0240933	0.0230259	0.0254284	31.1895	4.96299	6.97018e-05	5.45912e-05	up	yes
SORBI_003G332700	38.028	36.348	33.8646	15.9979	16.1642	15.0028	2.29494	1.19846	1.10432e-43	5.6319e-43	up	yes
SORBI_003G338300	0.721137	0.564263	0.601147	2.12021	2.44075	2.18684	0.27958	-1.83867	0.000111017	8.4512e-05	down	yes
SORBI_003G339100	3.46146	4.89028	3.20612	1.63834	2.16444	1.32228	2.25517	1.17323	0.000198884	0.000145981	up	yes
SORBI_003G339200	1.05767	0.517241	1.1522	0.0481865	0.0921038	0.406854	4.98425	2.31738	2.24383e-06	2.1253e-06	up	yes
SORBI_003G341200	2.16341	3.38558	2.95564	0.530052	1.05919	1.01714	3.263	1.7062	2.71862e-06	2.54958e-06	up	yes
SORBI_003G342200	11.7305	10.9091	12.3736	3.46943	2.90127	3.66169	3.49002	1.80323	3.50668e-23	9.68219e-23	up	yes
SORBI_003G346300	0.0480758	0.0470219	0.150287	0.481865	0.828934	0.457711	0.138752	-2.84942	0.00375262	0.00222346	down	yes
SORBI_003G347000	1.53843	0.517241	0.551051	0.337306	0.0460519	0.15257	4.86393	2.28212	3.30604e-05	2.70015e-05	up	yes
SORBI_003G347200	2.16341	2.91536	1.90363	0.578239	0.967089	0.864565	2.89739	1.53475	6.87324e-06	6.12081e-06	up	yes
SORBI_003G347900	67.4023	70.4859	74.3919	153.426	145.938	149.265	0.473175	-1.07955	1.80398e-157	3.89702e-156	down	yes
SORBI_003G349100	7.06715	7.38244	6.61262	2.36114	2.44075	1.5257	3.32863	1.73493	9.22174e-13	1.49162e-12	up	yes
SORBI_003G350100	132.112	139.279	131.2	318.32	336.685	315.668	0.414755	-1.26967	0	0	down	yes
SORBI_003G350400	15.7689	16.2696	14.8283	44.7653	44.1637	37.4306	0.3709	-1.4309	2.58137e-67	2.03826e-66	down	yes
SORBI_003G353100	2.25956	2.68025	2.10401	9.58912	7.2762	7.98452	0.283456	-1.8188	9.05145e-24	2.55356e-23	down	yes
SORBI_003G353300	0.0240379	0.023511	0.200382	1.68653	1.01314	1.27142	0.062434	-4.00152	7.85987e-10	1.0189e-09	down	yes
SORBI_003G355800	909.45	894.78	886.892	307.912	320.337	348.674	2.75469	1.46189	0	0	up	yes
SORBI_003G357800	6.77869	6.95925	8.86692	2.65026	2.34865	2.74627	2.91857	1.54526	4.61442e-10	6.08425e-10	up	yes
SORBI_003G359100	148.074	138.856	146.68	40.6694	45.0387	42.1094	3.39241	1.76231	9.96835e-295	5.14872e-293	up	yes
SORBI_003G359200	7.64406	7.05329	6.36214	33.1523	33.5258	28.0729	0.222261	-2.16967	2.10097e-79	1.95565e-78	down	yes
SORBI_003G360100	1.15382	2.02194	1.30249	4.38498	4.05257	2.79712	0.39861	-1.32695	1.0909e-10	1.51761e-10	down	yes
SORBI_003G361200	4.51913	3.62069	2.80535	18.1663	15.98	14.9519	0.222924	-2.16538	1.61331e-41	7.76644e-41	down	yes
SORBI_003G363000	2.25956	2.21003	3.25621	8.19171	6.72357	7.73023	0.341163	-1.55147	7.28206e-18	1.58255e-17	down	yes
SORBI_003G365500	3.07685	2.77429	2.60497	1.30104	1.3355	0.864565	2.41527	1.27218	8.70337e-05	6.71927e-05	up	yes
SORBI_003G365900	2.54802	2.53918	2.70516	5.68601	5.84859	5.6451	0.45358	-1.14057	4.47667e-07	4.5688e-07	down	yes
SORBI_003G366000	3.60569	4.79624	5.61071	11.9984	15.7958	13.6805	0.33786	-1.5655	2.84287e-23	7.88421e-23	down	yes
SORBI_003G367400	249.465	241.364	239.357	566.722	566.576	553.424	0.432902	-1.20789	0	0	down	yes
SORBI_003G369000	1.73073	1.88088	1.70325	0.192746	0.368415	0.15257	7.44658	2.89658	7.59697e-08	8.34202e-08	up	yes
SORBI_003G369200	21.4899	21.3009	21.3407	67.3166	73.9593	63.8253	0.312682	-1.67723	4.79552e-114	6.82049e-113	down	yes
SORBI_003G370000	239.321	224.107	229.688	62.9316	68.2028	72.1658	3.40932	1.76949	0	0	up	yes
SORBI_003G371000	2.7884	2.63323	3.15602	0.915544	0.506571	0.711995	4.01931	2.00695	5.69704e-06	5.12386e-06	up	yes
SORBI_003G371200	1.82688	1.78683	1.00191	0.385492	0.552623	0.203427	4.04333	2.01554	4.35296e-06	3.97274e-06	up	yes
SORBI_003G375100	2.35572	1.41066	2.40459	5.63783	6.0328	7.17081	0.327521	-1.61034	7.90113e-08	8.65391e-08	down	yes
SORBI_003G376600	0.144227	0.023511	0.0250478	1.10829	0.73683	0.508568	0.0819081	-3.60985	3.24166e-05	2.6523e-05	down	yes
SORBI_003G378600	56.5852	55.721	54.9048	21.5394	21.9667	24.7673	2.44914	1.29227	1.46279e-75	1.29996e-74	up	yes
SORBI_003G381400	7.74021	7.7116	9.56826	22.3104	24.6838	21.309	0.366309	-1.44887	3.85062e-35	1.58966e-34	down	yes
SORBI_003G382400	7.88444	8.69906	5.6608	30.6466	28.6903	29.3444	0.250834	-1.9952	1.07608e-66	8.40974e-66	down	yes
SORBI_003G383900	0.769213	0.846395	0.851625	0.0963731	0.0230259	0.15257	9.07173	3.18138	0.000477049	0.000329358	up	yes
SORBI_003G384100	1.15382	1.45768	1.25239	3.08394	3.31574	3.00055	0.411042	-1.28264	1.34869e-05	1.16043e-05	down	yes
SORBI_003G385500	1431.7	1534.23	1477.12	424.09	440.855	433.198	3.42262	1.7751	0	0	up	yes
SORBI_003G387000	27.1148	23.7461	22.8937	6.69793	6.217	6.20453	3.85756	1.94769	1.75189e-61	1.26149e-60	up	yes
SORBI_003G387600	27.4513	24.7335	24.2463	77.6285	74.7882	75.3189	0.335613	-1.57513	1.02679e-114	1.4695e-113	down	yes
SORBI_003G387700	56.6333	48.1505	50.7969	136.127	146.998	133.499	0.373432	-1.42108	1.35231e-154	2.84089e-153	down	yes
SORBI_003G387800	115.622	109.232	116.172	49.8249	45.5453	55.1288	2.26597	1.18013	1.53561e-123	2.40295e-122	up	yes
SORBI_003G390300	3.74991	3.29154	3.05583	9.34819	8.6117	7.27252	0.400171	-1.32131	7.8455e-13	1.27502e-12	down	yes
SORBI_003G392700	3.46146	3.94984	3.50669	0.770985	0.598674	0.508568	5.81292	2.53926	6.14643e-10	8.03179e-10	up	yes
SORBI_003G393100	35.3357	33.7617	38.774	99.5052	95.834	97.5433	0.36831	-1.44101	1.2819e-145	2.43261e-144	down	yes
SORBI_003G395900	6.63446	5.7837	6.61262	1.39741	1.01314	1.77999	4.54137	2.18313	1.9445e-18	4.32712e-18	up	yes
SORBI_003G396600	13.2689	14.3887	11.6723	37.4409	35.4139	35.4472	0.36315	-1.46136	3.94883e-56	2.6184e-55	down	yes
SORBI_003G397300	29.7109	28.0251	28.9052	8.91451	10.7301	13.7313	2.59592	1.37624	3.17435e-55	2.06891e-54	up	yes
SORBI_003G397500	2.01918	1.17555	1.50287	0.385492	0.184208	0.661138	3.81659	1.93228	5.35434e-07	5.4091e-07	up	yes
SORBI_003G399800	2.74032	2.58621	1.40268	7.5171	7.64461	6.7131	0.307623	-1.70076	4.23739e-12	6.5106e-12	down	yes
SORBI_003G400700	0.865365	0.846395	0.45086	1.87928	1.74997	1.5257	0.419523	-1.25318	0.00476392	0.00276728	down	yes
SORBI_003G411400	30.3358	32.3981	29.6065	81.7726	80.9131	78.1669	0.38339	-1.38312	1.16801e-112	1.63749e-111	down	yes
SORBI_003G411800	6.68254	8.41693	7.36405	27.4181	24.9141	23.4958	0.296243	-1.75515	6.66026e-63	4.91967e-62	down	yes
SORBI_003G411900	126.247	119.342	117.224	254.57	242.97	237.603	0.493527	-1.0188	2.97214e-201	8.68817e-200	down	yes
SORBI_003G413700	1.2019	0.470219	1.45277	2.93938	3.45389	3.96683	0.301627	-1.72916	7.75936e-05	6.03524e-05	down	yes
SORBI_003G414400	17.9804	20.2665	15.4294	62.3534	60.374	63.4184	0.288356	-1.79408	5.38407e-119	7.954e-118	down	yes
SORBI_003G419400	0.432682	0.705329	0.90172	1.59016	1.74997	1.8817	0.390616	-1.35618	0.000133057	0.000100279	down	yes
SORBI_003G423600	16.2496	15.5172	16.0807	55.6073	53.0057	54.0608	0.294132	-1.76546	8.55272e-105	1.08601e-103	down	yes
SORBI_003G423700	4.95181	4.37304	3.95755	12.3839	12.0656	12.5616	0.358876	-1.47844	1.36632e-16	2.77611e-16	down	yes
SORBI_003G423800	3.22108	1.9279	2.70516	7.08342	7.18409	6.66224	0.375262	-1.41403	2.83803e-08	3.23209e-08	down	yes
SORBI_003G426200	1.53843	0.987461	3.10593	0.626425	0.460519	0.813709	2.96309	1.5671	0.00411432	0.00241795	up	yes
SORBI_003G426700	1.97111	1.9279	1.45277	4.2886	5.06571	4.88225	0.375918	-1.41151	1.93533e-05	1.63468e-05	down	yes
SORBI_003G427900	10.5286	11.4263	11.0711	4.72228	3.96046	5.03482	2.40757	1.26758	6.77403e-12	1.02702e-11	up	yes
SORBI_003G431900	17.1631	14.1536	16.5315	1.68653	3.68415	2.69541	5.93202	2.56852	2.15116e-67	1.70051e-66	up	yes
SORBI_003G432700	7.64406	8.18182	10.9208	1.4456	1.65787	1.83084	5.42056	2.43844	1.28435e-22	3.46948e-22	up	yes
SORBI_003G440900	1.97111	1.55172	1.90363	5.44508	5.52623	4.83139	0.343388	-1.54209	3.06989e-09	3.80801e-09	down	yes
SORBI_003G444000	5.7691	4.84326	5.15984	12.4803	10.7761	13.3753	0.430561	-1.21571	4.33414e-13	7.1331e-13	down	yes
SORBI_003G444100	8.99018	8.18182	8.86692	23.9969	23.5786	23.2924	0.367429	-1.44446	7.54122e-34	2.98758e-33	down	yes
SORBI_003G444300	6.73062	7.80564	5.20994	18.6964	19.3418	14.7993	0.373716	-1.41999	2.76993e-28	9.23696e-28	down	yes
SORBI_004G001600	4.66336	3.90282	4.70898	14.3114	13.1708	14.2908	0.317793	-1.65384	5.15761e-25	1.51996e-24	down	yes
SORBI_004G002600	16.2016	17.116	14.5277	6.69793	6.58542	6.81481	2.38058	1.25131	3.9707e-20	9.59778e-20	up	yes
SORBI_004G006000	28.2205	27.2257	27.9533	67.0275	65.3016	65.0967	0.422435	-1.2432	1.64625e-75	1.45734e-74	down	yes
SORBI_004G006100	13.317	14.3887	14.7782	5.15596	5.66438	7.01824	2.38158	1.25192	1.32313e-18	2.97133e-18	up	yes
SORBI_004G0075002	88.123	100.768	104.8	41.2477	48.7689	51.3145	2.07803	1.05522	1.74174e-80	1.64354e-79	up	yes
SORBI_004G018900	0.336531	0.282132	0.45086	0.0240933	0.0230259	0.0508568	10.9162	3.44839	0.0107665	0.00577863	up	yes
SORBI_004G020600	3.31723	3.33856	3.05583	9.92643	9.48669	8.28966	0.350565	-1.51225	2.61484e-17	5.50497e-17	down	yes
SORBI_004G032900	4.75951	5.54859	3.80726	14.5041	16.2563	15.257	0.306739	-1.70492	4.08648e-25	1.20793e-24	down	yes
SORBI_004G035300	11.8267	8.69906	10.9709	34.4534	30.9008	31.5821	0.324921	-1.62184	4.45802e-54	2.82254e-53	down	yes
SORBI_004G035500	71.5368	70.768	69.0317	23.9969	23.5786	29.3952	2.74568	1.45716	1.07376e-113	1.51774e-112	up	yes
SORBI_004G036100	0.57691	0.517241	0.651243	2.5057	3.17758	2.08513	0.224678	-2.15407	2.09906e-07	2.21159e-07	down	yes
SORBI_004G036200	7.30753	5.64263	8.71663	17.299	18.5129	17.6473	0.405296	-1.30295	1.24025e-20	3.07578e-20	down	yes
SORBI_004G038500	1.97111	1.69279	1.25239	4.77047	5.34202	4.06854	0.346681	-1.52832	6.08563e-07	6.1137e-07	down	yes
SORBI_004G040300	1.05767	0.799373	0.701338	2.84301	2.07233	1.98341	0.370846	-1.43111	2.70801e-05	2.24157e-05	down	yes
SORBI_004G044900	2.16341	2.21003	2.05392	7.42073	7.78277	6.20453	0.300231	-1.73585	1.83206e-15	3.45847e-15	down	yes
SORBI_004G047100	4.99989	6.30094	7.36405	20.0456	22.4273	19.0204	0.303527	-1.7201	1.59663e-45	8.51563e-45	down	yes
SORBI_004G047600	53.2199	59.4827	63.3208	19.7565	22.1049	19.9867	2.84606	1.50897	6.46118e-74	5.59009e-73	up	yes
SORBI_004G049200	6.29793	5.3605	4.45851	20.2865	18.0984	18.8679	0.281505	-1.82877	8.08823e-37	3.48354e-36	down	yes
SORBI_004G052200	0.144227	0.023511	0.100191	0.674612	0.598674	0.406854	0.159469	-2.64866	0.0054846	0.00313946	down	yes
SORBI_004G053900	7.74021	9.02821	7.76482	26.6953	26.3877	27.5135	0.304395	-1.71598	1.04054e-51	6.27021e-51	down	yes
SORBI_004G056900	1500.64	1567.01	1478.22	618.185	667.568	718.454	2.26816	1.18152	0	0	up	yes
SORBI_004G057700	0.192303	0.799373	0.601147	6.26425	5.34202	6.45881	0.0881714	-3.50355	6.07586e-32	2.28328e-31	down	yes
SORBI_004G063200	2.64417	1.73981	2.40459	0.385492	0.690778	0.915422	3.40844	1.76911	4.48632e-10	5.9233e-10	up	yes
SORBI_004G063600	19.0861	21.0658	22.543	62.2088	65.3476	64.9441	0.325687	-1.61844	1.08668e-110	1.48706e-109	down	yes
SORBI_004G064400	3.36531	5.21943	5.96137	0.578239	0.414467	1.16971	6.7268	2.74992	2.01685e-11	2.95664e-11	up	yes
SORBI_004G064500	0.240379	0.23511	0.400765	0.0240933	0.0230259	0.0254284	12.0783	3.59435	0.0408277	0.019095	up	yes
SORBI_004G064700	3.31723	4.279	4.00765	15.2751	13.8156	13.4262	0.272924	-1.87343	2.15954e-39	9.8966e-39	down	yes
SORBI_004G065900	9.47094	10.1097	10.0692	1.34922	1.65787	1.11885	7.18621	2.84523	1.59472e-32	6.10306e-32	up	yes
SORBI_004G068800	0.961517	1.12853	1.1021	0.240933	0.414467	0.406854	3.00507	1.5874	0.00197008	0.00122864	up	yes
SORBI_004G071200	0.0961517	0.564263	0.45086	0.337306	0.0921038	0.0508568	2.31387	1.21031	0.0860424	0.0370114	down	yes
SORBI_004G075000	15.5285	20.4075	22.7434	6.98705	6.58542	8.74737	2.62903	1.39453	9.77564e-17	2.00161e-16	up	yes
SORBI_004G075800	145.574	164.577	152.19	38.5492	45.315	41.55	3.68651	1.88225	9.05179e-301	4.85794e-299	up	yes
SORBI_004G077100	5.5768	6.48903	7.86501	21.4912	20.9997	19.6307	0.320836	-1.64009	6.28422e-47	3.42617e-46	down	yes
SORBI_004G079200	15.0958	16.3166	14.3273	42.9824	43.3809	42.3637	0.355324	-1.49279	5.67726e-65	4.32374e-64	down	yes
SORBI_004G081400	18.7976	18.0094	20.8398	55.5109	53.236	48.1105	0.367511	-1.44414	1.43921e-87	1.48672e-86	down	yes
SORBI_004G085800	34.7588	39.9686	39.325	16.4798	15.3353	16.681	2.35179	1.23376	5.72237e-32	2.15515e-31	up	yes
SORBI_004G086000	29.3743	26.6144	28.2038	108.805	104.63	104.765	0.26459	-1.91817	5.29296e-221	1.80001e-219	down	yes
SORBI_004G092800	0.288455	0.0470219	0.150287	0.963731	1.05919	0.813709	0.171247	-2.54585	0.00475618	0.00276372	down	yes
SORBI_004G093200	1.97111	2.86834	2.2543	0.530052	0.368415	0.966279	3.80414	1.92757	1.87101e-05	1.58268e-05	up	yes
SORBI_004G095200	17.0188	11.7555	12.2233	47.3674	40.3875	38.1934	0.325512	-1.61922	3.5127e-69	2.83556e-68	down	yes
SORBI_004G101200	14.567	15.6113	15.7801	0.867358	1.84208	2.03427	9.68829	3.27624	7.13645e-66	5.50215e-65	up	yes
SORBI_004G105800	13.5093	16.6458	12.1732	4.2886	3.77625	3.50912	3.6572	1.87074	1.92025e-24	5.55421e-24	up	yes
SORBI_004G107400	0.57691	0.987461	1.05201	2.31295	3.31574	2.44113	0.324218	-1.62496	1.50751e-06	1.45489e-06	down	yes
SORBI_004G110500	0.817289	0.611285	0.500956	3.2285	2.21049	2.13599	0.254724	-1.97299	1.66817e-08	1.93639e-08	down	yes
SORBI_004G114400	2.25956	2.21003	1.1021	0.192746	0.184208	0.203427	9.60007	3.26305	1.15476e-10	1.60353e-10	up	yes
SORBI_004G115000	0.0480758	0.023511	0.0250478	2.16839	2.67101	1.8817	0.0143778	-6.12001	3.04098e-12	4.71987e-12	down	yes
SORBI_004G115600	40.7683	38.8401	40.6776	151.884	136.452	141.585	0.279786	-1.8376	0	0	down	yes
SORBI_004G119700	14.0862	11.0031	15.7801	32.815	34.0323	33.3621	0.40784	-1.29392	1.29062e-36	5.53086e-36	down	yes
SORBI_004G122300	4.3749	4.18495	4.25812	12.7694	11.4209	12.8668	0.345898	-1.53158	3.77036e-21	9.59995e-21	down	yes
SORBI_004G122600	3.50954	4.04389	4.30822	1.34922	1.84208	1.62742	2.46158	1.29958	5.49101e-06	4.94827e-06	up	yes
SORBI_004G128400	6.53831	6.39498	7.06348	0.337306	0.230259	0.203427	25.9364	4.69691	2.47293e-31	9.09415e-31	up	yes
SORBI_004G132700	0.769213	0.423197	0.350669	1.87928	2.02628	1.5257	0.284111	-1.81547	0.00159436	0.00101243	down	yes
SORBI_004G136600	27.0186	30.9875	24.7472	9.87824	9.763	9.7645	2.81419	1.49272	2.95666e-39	1.34866e-38	up	yes
SORBI_004G139900	0.192303	0.188088	1.05201	4.43316	4.37493	4.37368	0.108665	-3.20204	2.52979e-22	6.74892e-22	down	yes
SORBI_004G144200	8.36519	10.2978	10.3698	1.25285	1.98023	2.18684	5.35668	2.42134	3.39509e-28	1.12616e-27	up	yes
SORBI_004G148600	29.134	29.1066	27.252	6.60156	5.94069	5.89939	4.63584	2.21283	4.98794e-71	4.12333e-70	up	yes
SORBI_004G148900	4.75951	3.24451	3.10593	1.54197	1.3355	1.32228	2.64538	1.40348	2.24329e-09	2.81314e-09	up	yes
SORBI_004G154400	22.5476	26.4263	26.8512	11.1311	9.39458	9.45936	2.52877	1.33843	1.35784e-19	3.20982e-19	up	yes
SORBI_004G156200	24.9994	24.4984	23.9958	77.9658	74.9264	74.8612	0.32269	-1.63178	4.65009e-131	7.73462e-130	down	yes
SORBI_004G156900	2.45187	2.58621	1.1021	10.1192	11.1446	8.03537	0.209569	-2.2545	2.04026e-24	5.89387e-24	down	yes
SORBI_004G157300	17.7881	16.5987	16.2811	52.5715	43.9335	43.33	0.36234	-1.46458	4.04631e-83	3.97658e-82	down	yes
SORBI_004G165100	0.240379	0.23511	0.500956	0.0240933	0.0230259	0.15257	4.88981	2.28978	0.0408277	0.019095	up	yes
SORBI_004G165500	0.240379	0.282132	0.400765	0.0240933	0.0230259	0.0254284	12.7265	3.66976	0.0408277	0.019095	up	yes
SORBI_004G165600	7.74021	7.61755	7.61453	1.83109	2.85522	1.8817	3.4976	1.80637	1.97145e-19	4.63008e-19	up	yes
SORBI_004G166600	0.192303	0.0470219	0.45086	0.674612	0.368415	0.915422	0.352414	-1.50466	0.0151942	0.00790439	down	yes
SORBI_004G167800	2.93263	6.39498	4.80918	1.39741	1.05919	1.11885	3.95384	1.98326	0.000675412	0.00045546	up	yes
SORBI_004G170500	181.102	176.708	181.496	500.128	510.439	479.02	0.362051	-1.46574	0	0	down	yes
SORBI_004G176500	0.769213	0.564263	0.801529	1.73472	1.74997	2.18684	0.376443	-1.4095	0.0048457	0.00281028	down	yes
SORBI_004G177500	28.8936	28.2132	29.7568	10.0228	12.8945	13.0702	2.41371	1.27125	5.23722e-45	2.75266e-44	up	yes
SORBI_004G179800	14.2785	11.8025	11.9728	39.9466	36.6573	40.126	0.325999	-1.61706	4.66278e-59	3.2453e-58	down	yes
SORBI_004G180400	9.32671	7.66457	10.3698	30.4057	29.9798	27.005	0.31309	-1.67535	4.51607e-55	2.92673e-54	down	yes
SORBI_004G180500	0.865365	0.799373	1.05201	2.36114	2.30259	2.13599	0.399538	-1.3236	0.000109767	8.36251e-05	down	yes
SORBI_004G187100	42.0183	45.7994	44.3346	18.2627	18.8352	20.597	2.29053	1.19568	2.30587e-45	1.22603e-44	up	yes
SORBI_004G191300	0.432682	0.658307	0.701338	0.0240933	0.0230259	0.0254284	24.7055	4.62676	0.00293583	0.00177315	up	yes
SORBI_004G191400	1.87496	1.17555	1.95373	0.0240933	0.0230259	0.0508568	51.0761	5.67458	9.78221e-11	1.36639e-10	up	yes
SORBI_004G191700	0.480758	1.17555	1.60306	0.0963731	0.230259	0.559425	3.6785	1.87912	0.0162509	0.0083962	up	yes
SORBI_004G193400	119.18	111.583	128.796	46.2591	54.111	49.2294	2.40348	1.26512	2.87216e-152	5.82018e-151	up	yes
SORBI_004G197000	18.0284	16.7868	19.9881	0.674612	0.828934	0.305141	30.3001	4.92125	4.80191e-87	4.90877e-86	up	yes
SORBI_004G197100	13.9901	16.9279	22.8436	0.530052	0.138156	0.355998	52.491	5.714	7.06888e-68	5.63341e-67	up	yes
SORBI_004G197400	17.4996	15.4702	16.0807	60.6669	53.6044	55.8408	0.288342	-1.79415	8.64296e-116	1.25525e-114	down	yes
SORBI_004G198100	3.26916	1.88088	2.20421	11.2275	9.34853	8.69651	0.251234	-1.9929	1.26372e-22	3.41644e-22	down	yes
SORBI_004G198200	7.1633	6.91222	8.31587	23.2259	20.9076	19.0204	0.354553	-1.49593	3.19765e-42	1.57015e-41	down	yes
SORBI_004G199200	7.83636	7.24138	7.61453	19.9492	17.3155	17.0879	0.417501	-1.26015	1.75491e-26	5.4451e-26	down	yes
SORBI_004G200400	1.34612	0.705329	1.00191	4.33679	3.03942	3.66169	0.276625	-1.85399	4.59532e-09	5.62104e-09	down	yes
SORBI_004G201900	5.72102	7.99373	7.16367	19.2746	17.4076	16.1216	0.395396	-1.33863	7.0376e-37	3.03675e-36	down	yes
SORBI_004G205300	56.6333	57.1787	55.0049	156.028	158.418	148.248	0.364857	-1.4546	3.92906e-220	1.31024e-218	down	yes
SORBI_004G208700	1.05767	0.705329	1.05201	0.240933	0.230259	0.15257	4.51294	2.17407	0.000705094	0.000473801	up	yes
SORBI_004G214500	53.268	54.4514	56.8084	21.6358	25.3746	26.2421	2.24604	1.16738	3.18739e-64	2.39823e-63	up	yes
SORBI_004G215600	2.40379	2.39812	2.95564	8.86632	6.07885	7.27252	0.349161	-1.51804	1.58288e-19	3.73281e-19	down	yes
SORBI_004G217500	2.30764	2.44514	2.05392	0.626425	0.782882	0.915422	2.92795	1.54989	4.05929e-06	3.72352e-06	up	yes
SORBI_004G219600	2.64417	2.82132	3.05583	1.25285	1.1513	0.966279	2.52826	1.33815	0.00116259	0.000754647	up	yes
SORBI_004G222200	3.50954	3.19749	2.65507	12.3839	9.57879	9.96793	0.293201	-1.77004	1.71848e-25	5.15648e-25	down	yes
SORBI_004G222300	78.5559	72.0846	70.8852	167.737	161.688	161.775	0.450988	-1.14884	2.85668e-151	5.72131e-150	down	yes
SORBI_004G223100	1.92303	2.25705	2.00382	11.9503	11.2367	8.69651	0.193954	-2.36622	4.99971e-38	2.20873e-37	down	yes
SORBI_004G226100	0.144227	0.141066	0.601147	1.49378	0.73683	1.32228	0.249498	-2.0029	2.84822e-07	2.96364e-07	down	yes
SORBI_004G227000	14.8554	17.8213	16.6818	54.7881	49.3216	46.2288	0.328316	-1.60684	8.5055e-112	1.18277e-110	down	yes
SORBI_004G228500	19.3265	20.1724	20.1384	4.2886	3.7302	3.96683	4.97573	2.31491	1.53363e-48	8.59328e-48	up	yes
SORBI_004G228900	221.581	214.42	216.613	99.3125	104.814	104.409	2.1152	1.0808	7.17685e-218	2.3477e-216	up	yes
SORBI_004G229800	0.480758	0.517241	0.400765	0.0240933	0.0460519	0.101714	8.13903	3.02486	0.00154992	0.000987137	up	yes
SORBI_004G230300	8.07674	8.22884	7.21376	20.0938	18.0523	15.8673	0.435435	-1.19947	1.0123e-25	3.05942e-25	down	yes
SORBI_004G233600	7.69213	8.18182	8.46615	17.4435	18.0984	17.7999	0.456305	-1.13193	2.66687e-19	6.22288e-19	down	yes
SORBI_004G234200	76.4406	77.3511	87.8176	35.5135	32.0521	30.9209	2.45322	1.29468	3.7558e-71	3.11978e-70	up	yes
SORBI_004G234700	0.192303	0.376175	0.100191	0.481865	0.138156	0.457711	0.620442	-0.688633	0.102361	0.0430287	down	yes
SORBI_004G235200	148.266	144.828	149.435	59.6549	62.6306	68.8601	2.31514	1.2111	3.83323e-178	9.57547e-177	up	yes
SORBI_004G236000	1.00959	1.78683	1.1522	0.240933	0.552623	0.305141	3.59392	1.84556	0.00118227	0.000766847	up	yes
SORBI_004G237800	2.74032	2.39812	2.65507	1.01192	1.05919	1.06799	2.48272	1.31192	3.42036e-05	2.78623e-05	up	yes
SORBI_004G237900	0.0480758	0.376175	0.500956	1.0601	1.10525	1.42399	0.257765	-1.95587	2.16724e-06	2.05834e-06	down	yes
SORBI_004G238100	0.673062	0.423197	0.751434	0.192746	0.0921038	0.355998	2.8832	1.52767	0.0155711	0.00808573	up	yes
SORBI_004G239100	18.6534	18.7618	19.7377	7.90259	8.98012	9.10337	2.19936	1.13709	5.14329e-22	1.35527e-21	up	yes
SORBI_004G239600	6.29793	4.51411	6.36214	1.20466	0.782882	1.01714	5.71581	2.51496	8.93537e-19	2.02114e-18	up	yes
SORBI_004G240100	0.480758	0.846395	0.100191	1.83109	2.44075	2.69541	0.204865	-2.28726	2.97935e-05	2.4517e-05	down	yes
SORBI_004G241300	28.509	26.1442	26.9514	106.444	102.419	103.646	0.261127	-1.93718	5.28459e-218	1.73697e-216	down	yes
SORBI_004G242900	1.00959	1.41066	1.40268	0.0481865	0.184208	0.355998	6.49725	2.69983	4.12439e-06	3.77919e-06	up	yes
SORBI_004G243400	34.0377	34.0909	34.3155	11.5166	12.434	12.7142	2.79407	1.48237	1.81129e-54	1.15962e-53	up	yes
SORBI_004G248000	0.0240379	0.23511	0.150287	0.674612	0.828934	0.457711	0.208761	-2.26007	0.000125449	9.48046e-05	down	yes
SORBI_004G248100	18.2688	19.1849	16.6317	54.1135	50.0123	44.7031	0.363407	-1.46034	9.38906e-86	9.48507e-85	down	yes
SORBI_004G249500	25.4802	24.7335	27.7029	9.54094	10.0393	9.61193	2.66909	1.41635	7.29889e-36	3.05546e-35	up	yes
SORBI_004G250100	0.769213	0.611285	1.1021	1.7829	1.3355	2.28856	0.459149	-1.12297	0.00336739	0.00201169	down	yes
SORBI_004G250800	0.336531	0.376175	0.200382	1.15648	1.47366	1.11885	0.243556	-2.03767	0.00167476	0.00105859	down	yes
SORBI_004G254300	5.38449	4.13793	5.51051	12.5767	15.7037	14.0365	0.355247	-1.49311	4.38012e-15	8.08421e-15	down	yes
SORBI_004G255000	5.28834	5.03135	5.10975	2.07202	2.25654	2.13599	2.38678	1.25506	3.91728e-08	4.41145e-08	up	yes
SORBI_004G257600	12.1632	9.92163	12.2734	27.5627	30.9929	32.3449	0.377976	-1.40363	1.60476e-29	5.58176e-29	down	yes
SORBI_004G262500	3.46146	4.23197	3.95755	1.0601	1.51971	1.32228	2.98583	1.57813	1.30097e-07	1.39969e-07	up	yes
SORBI_004G265000	1.49035	1.26959	0.601147	0.0481865	0.0921038	0.101714	13.8886	3.79583	1.02971e-08	1.21938e-08	up	yes
SORBI_004G265400	75.8637	69.5925	70.1839	216.117	204.286	186.644	0.355228	-1.49318	0	0	down	yes
SORBI_004G268500	1.15382	1.12853	1.50287	0.481865	0.552623	0.254284	2.93707	1.55438	0.0150919	0.00785886	up	yes
SORBI_004G268800	4.80758	4.13793	3.4566	10.2155	10.1775	7.57766	0.443397	-1.17333	1.26766e-10	1.75287e-10	down	yes
SORBI_004G269900	4.95181	5.45454	3.85736	15.0824	13.4932	10.4765	0.365248	-1.45305	4.91528e-26	1.50203e-25	down	yes
SORBI_004G270100	5.04796	5.12539	4.5587	11.9503	11.559	11.6462	0.419054	-1.25479	9.8766e-15	1.79444e-14	down	yes
SORBI_004G270800	22.8841	24.4044	23.044	71.2197	71.5186	64.639	0.339152	-1.56	1.40055e-119	2.078e-118	down	yes
SORBI_004G270900	0.624986	0.0940439	0.90172	0.192746	0.598674	0.254284	1.54991	0.632186	0.025503	0.0125912	up	yes
SORBI_004G271300	119.132	112.1	112.915	443.172	422.065	417.178	0.268359	-1.89776	0	0	down	yes
SORBI_004G271500	19.9995	17.069	21.2906	67.6057	64.7489	63.8253	0.297478	-1.74915	2.94905e-125	4.65715e-124	down	yes
SORBI_004G272100	270.619	286.175	266.559	82.4472	83.7684	101.358	3.07711	1.62158	0	0	up	yes
SORBI_004G274900	12.2593	12.3197	14.9786	35.8508	33.9863	34.2266	0.380129	-1.39544	1.75268e-56	1.17236e-55	down	yes
SORBI_004G276200	7.45175	7.61755	6.56252	2.36114	3.26968	2.49198	2.6631	1.41311	3.28147e-14	5.79342e-14	up	yes
SORBI_004G279600	81.0078	81.0658	77.2474	201.372	214.464	196.816	0.390632	-1.35612	2.79761e-241	1.06178e-239	down	yes
SORBI_004G281400	3.41338	3.71473	4.35832	0.915544	1.1513	1.37313	3.3391	1.73946	1.70748e-08	1.98001e-08	up	yes
SORBI_004G282600	0.865365	0.987461	1.1021	5.20415	5.34202	5.74682	0.181362	-2.46306	3.65159e-17	7.63149e-17	down	yes
SORBI_004G283500	0.0480758	0.023511	0.45086	0.385492	0.276311	0.0508568	0.733094	-0.44793	0.0133004	0.00701155	down	yes
SORBI_004G284600	38.1722	31.3166	34.1151	77.0021	72.9462	72.1149	0.466551	-1.09989	2.84012e-62	2.08221e-61	down	yes
SORBI_004G285700	9.66324	10.627	9.36787	3.51762	4.9736	3.05141	2.56944	1.36145	3.70535e-15	6.87019e-15	up	yes
SORBI_004G286600	100.671	100.533	96.6344	225.224	227.496	218.226	0.443907	-1.17167	1.31692e-222	4.54603e-221	down	yes
SORBI_004G287500	0.432682	0.329154	0.601147	4.48135	3.6381	1.72913	0.138394	-2.85315	6.05571e-19	1.38528e-18	down	yes
SORBI_004G290600	1.2019	0.611285	0.751434	2.79482	2.16444	2.54284	0.341853	-1.54855	0.000231273	0.000167925	down	yes
SORBI_004G301300	0.432682	0.376175	0.500956	1.49378	2.11839	1.16971	0.273912	-1.86821	0.000342547	0.000242667	down	yes
SORBI_004G302700	3.36531	4.60815	3.4566	9.44456	10.8222	10.3748	0.373025	-1.42266	2.85335e-15	5.32207e-15	down	yes
SORBI_004G304800	7.88444	7.7116	7.46424	3.32487	3.6381	2.94969	2.32634	1.21806	3.02956e-10	4.05923e-10	up	yes
SORBI_004G305000	3.60569	3.15047	3.30631	1.49378	0.828934	1.27142	2.79969	1.48527	1.51296e-05	1.29431e-05	up	yes
SORBI_004G307800	46.4412	54.8746	48.8432	15.0824	18.651	15.7656	3.03358	1.60102	1.30003e-77	1.18286e-76	up	yes
SORBI_004G307900	4.99989	4.9373	4.35832	10.9865	12.6643	10.2222	0.422032	-1.24457	4.91979e-12	7.52542e-12	down	yes
SORBI_004G308700	91.9691	94.373	94.4803	28.6228	31.8679	35.4472	2.92713	1.54949	5.93693e-160	1.31138e-158	up	yes
SORBI_004G309300	128.362	131.802	130.85	33.2005	30.5324	28.7849	4.22637	2.07942	1.09809e-271	5.02891e-270	up	yes
SORBI_004G311000	3.99029	3.94984	3.15602	1.01192	0.368415	1.01714	4.62828	2.21048	3.64338e-10	4.84764e-10	up	yes
SORBI_004G311500	9.85554	10.0627	11.4719	3.46943	4.09862	5.69596	2.36656	1.24279	4.04423e-16	7.97416e-16	up	yes
SORBI_004G311600	8.17289	9.73354	8.91701	19.7083	20.2628	17.9524	0.463083	-1.11066	5.14539e-24	1.46483e-23	down	yes
SORBI_004G312400	12.8362	9.49843	8.56634	37.6337	37.7165	33.9723	0.282659	-1.82286	2.11585e-59	1.48014e-58	down	yes
SORBI_004G313900	24.4225	24.4514	22.2925	52.186	53.9267	46.9408	0.464977	-1.10477	2.00563e-48	1.12105e-47	down	yes
SORBI_004G317000	2.45187	1.59875	2.3044	16.4798	19.7563	16.7319	0.119978	-3.05915	4.54277e-54	2.87355e-53	down	yes
SORBI_004G317200	68.2677	61.7868	71.2359	182.386	174.398	173.676	0.379464	-1.39797	1.89808e-245	7.49363e-244	down	yes
SORBI_004G317500	10.144	8.41693	9.76864	3.75855	3.49994	4.1194	2.48988	1.31607	1.83862e-15	3.46705e-15	up	yes
SORBI_004G320200	0.57691	0.023511	0.200382	1.54197	0.828934	1.37313	0.213888	-2.22507	0.0020884	0.00129573	down	yes
SORBI_004G321400	8.70172	6.72414	8.26577	26.6472	23.118	27.2592	0.307586	-1.70094	5.32763e-45	2.7959e-44	down	yes
SORBI_004G322100	0.240379	0.188088	0.150287	1.01192	0.552623	0.508568	0.279172	-1.84077	0.00113978	0.000741667	down	yes
SORBI_004G324000	0.865365	0.893417	1.00191	0.289119	0.414467	0.457711	2.37725	1.24929	0.0124526	0.00660721	up	yes
SORBI_004G324500	1.77881	1.31661	1.05201	0.433679	0.0921038	0.0254284	7.52421	2.91154	2.01443e-05	1.69628e-05	up	yes
SORBI_004G327600	10.0959	10.2978	10.1193	26.5508	25.7891	24.9707	0.394682	-1.34124	1.85289e-36	7.87166e-36	down	yes
SORBI_004G328600	1.34612	0.470219	1.05201	0.0240933	0.0921038	0.0508568	17.1702	4.10184	3.74101e-08	4.22056e-08	up	yes
SORBI_004G328900	1.15382	1.03448	1.20229	0.0240933	0.0460519	0.355998	7.95648	2.99213	3.54752e-07	3.65913e-07	up	yes
SORBI_004G329500	2.54802	3.8558	3.05583	13.3477	12.434	10.3239	0.261999	-1.93236	5.14506e-38	2.27002e-37	down	yes
SORBI_004G330400	8.31712	8.55799	8.86692	3.75855	3.13153	3.05141	2.58935	1.37259	1.41855e-09	1.80359e-09	up	yes
SORBI_004G331200	3.74991	3.47962	4.05774	11.8057	13.9537	12.8159	0.292604	-1.77298	1.5028e-21	3.89127e-21	down	yes
SORBI_004G331300	1.68265	1.9279	1.75335	0.289119	0.276311	0.406854	5.5168	2.46383	2.12659e-06	2.02112e-06	up	yes
SORBI_004G331600	26.009	25.9091	29.0554	86.6876	85.9789	85.7954	0.31329	-1.67443	1.69646e-157	3.67631e-156	down	yes
SORBI_004G335500	309.079	316.881	308.739	2.07202	2.90127	3.81426	106.366	6.7329	0	0	up	yes
SORBI_004G335900	2.01918	1.17555	1.55296	0.867358	0.460519	0.406854	2.73685	1.45252	0.00172983	0.0010905	up	yes
SORBI_004G336600	63.9408	59.5298	69.0818	164.509	164.497	154.706	0.398072	-1.3289	6.04053e-209	1.87763e-207	down	yes
SORBI_004G338500	26.5859	25.5799	27.5025	56.8119	55.5846	60.5704	0.460599	-1.11842	1.45187e-52	8.89711e-52	down	yes
SORBI_004G339500	24.2783	22.4765	23.8956	76.0384	69.6304	73.7932	0.321925	-1.6352	1.53838e-128	2.52821e-127	down	yes
SORBI_004G339700	26.7302	28.9655	25.9996	71.3643	68.387	70.7927	0.38802	-1.3658	3.68841e-97	4.2656e-96	down	yes
SORBI_004G342000	13.4132	13.4483	14.7782	55.8482	57.1043	45.9237	0.262088	-1.93187	7.91739e-128	1.27374e-126	down	yes
SORBI_004G342900	14.2785	15.7053	12.4237	3.66218	4.83545	3.96683	3.40228	1.7665	4.21863e-32	1.5967e-31	up	yes
SORBI_004G343800	0.913441	0.611285	1.80344	7.80622	8.79591	9.66279	0.126715	-2.98034	1.31436e-29	4.59261e-29	down	yes
SORBI_004G347200	0.240379	0.423197	0.250478	0.0240933	0.0460519	0.0508568	7.55405	2.91725	0.0408277	0.019095	up	yes
SORBI_004G353100	138.362	129.216	137.813	59.5586	61.4793	60.4687	2.23348	1.15929	9.56032e-148	1.85e-146	up	yes
SORBI_004G354600	0.240379	0.329154	0.500956	0.0240933	0.0230259	0.0254284	14.7557	3.8832	0.0408277	0.019095	up	yes
SORBI_004G355500	18.4611	19.1849	18.886	50.885	44.394	42.8214	0.409355	-1.28858	3.68563e-73	3.16087e-72	down	yes
SORBI_004G3564001	0.817289	2.25705	1.45277	0.14456	0.322363	0.559425	4.4109	2.14107	0.00106256	0.000696168	up	yes
SORBI_004G357500	2.88455	2.68025	2.55487	9.54094	8.10513	8.34051	0.312456	-1.67827	1.03884e-18	2.34517e-18	down	yes
SORBI_004G359500	4.27875	4.70219	3.4065	9.39638	9.763	9.10337	0.438296	-1.19002	1.71879e-10	2.35018e-10	down	yes
SORBI_005G000500	23.0764	21.2069	20.6895	71.9907	75.8014	76.2852	0.289957	-1.78609	3.26091e-121	4.94502e-120	down	yes
SORBI_005G002200	0.336531	0.0470219	0.400765	1.0601	1.51971	0.813709	0.231122	-2.11327	0.00426051	0.00249704	down	yes
SORBI_005G004600	0.336531	0.188088	0.200382	2.60207	1.10525	0.915422	0.156834	-2.67269	1.80337e-10	2.46288e-10	down	yes
SORBI_005G005700	18.0284	16.8339	16.782	56.571	54.5254	50.7551	0.319085	-1.64799	2.35811e-96	2.70888e-95	down	yes
SORBI_005G005800	27.884	31.7868	30.408	12.143	13.1248	10.6799	2.50583	1.32529	1.42184e-30	5.13261e-30	up	yes
SORBI_005G009400	1.2019	1.88088	1.05201	0.578239	0.0460519	0.457711	3.82142	1.93411	0.0313046	0.0151389	up	yes
SORBI_005G011600	0.432682	0.423197	0.500956	0.0963731	0.0921038	0.203427	3.46216	1.79167	0.0287205	0.0139986	up	yes
SORBI_005G012200	22.3072	24.2633	25.1981	8.76995	11.4209	12.5616	2.19124	1.13175	2.22692e-29	7.71064e-29	up	yes
SORBI_005G015200	84.5654	84.6865	89.5709	36.9109	38.2691	37.3289	2.30047	1.20193	9.53217e-89	9.98196e-88	up	yes
SORBI_005G016300	4.66336	3.76175	4.5086	19.371	16.6247	16.8336	0.244821	-2.0302	1.86511e-45	9.93214e-45	down	yes
SORBI_005G016900	1.24997	0.611285	0.500956	0.0963731	0.0460519	0.203427	6.83012	2.77191	1.1386e-06	1.11419e-06	up	yes
SORBI_005G017400	2.45187	1.64577	1.20229	6.21606	5.20386	3.91597	0.34559	-1.53287	3.13476e-09	3.88427e-09	down	yes
SORBI_005G018200	2.35572	2.02194	2.90554	0.433679	0.782882	1.22056	2.98844	1.57939	4.16595e-08	4.68e-08	up	yes
SORBI_005G018400	7.06715	8.3699	8.16558	28.671	28.5522	26.3438	0.28244	-1.82399	4.94254e-65	3.77255e-64	down	yes
SORBI_005G020100	0.57691	0.940439	0.751434	1.7829	2.30259	1.77999	0.386802	-1.37033	0.00024991	0.000180162	down	yes
SORBI_005G020600	4.13452	4.13793	4.30822	14.0223	13.6774	12.9685	0.309349	-1.69269	1.75414e-27	5.66267e-27	down	yes
SORBI_005G025900	2.21149	2.02194	1.80344	8.9627	9.39458	8.44223	0.225261	-2.15033	1.7835e-21	4.59731e-21	down	yes
SORBI_005G026500	0.192303	0.0940439	0.0250478	0.770985	0.644726	0.406854	0.170855	-2.54915	0.0054831	0.00313946	down	yes
SORBI_005G029700	3.84607	2.86834	2.70516	0.0481865	0.0230259	0.0254284	97.4698	6.60688	2.00641e-20	4.91552e-20	up	yes
SORBI_005G033800	1.44227	1.41066	1.55296	0.192746	0.506571	0.0508568	5.87317	2.55414	2.47483e-06	2.33466e-06	up	yes
SORBI_005G034500	23.7014	26.7555	23.5449	66.6902	57.5648	55.4848	0.411716	-1.28028	3.89685e-98	4.56041e-97	down	yes
SORBI_005G034900	0.913441	1.5047	0.751434	0.0240933	0.184208	0.0254284	13.5609	3.76138	6.39505e-06	5.71796e-06	up	yes
SORBI_005G042000	1589.77	1562.73	1614.13	473.577	520.663	559.832	3.06719	1.61692	0	0	up	yes
SORBI_005G056400	188.313	186.959	183.2	67.6057	73.2225	77.2006	2.56146	1.35697	1.66917e-269	7.59366e-268	up	yes
SORBI_005G056800	9.51901	9.59247	7.01338	31.2249	33.8481	28.0729	0.280472	-1.83407	6.56077e-57	4.41857e-56	down	yes
SORBI_005G057100	0.0240379	0.023511	0.0250478	0.385492	0.276311	0.254284	0.0792464	-3.65751	0.00552204	0.00315694	down	yes
SORBI_005G057200	0.240379	0.705329	0.701338	2.40933	1.88813	2.94969	0.227268	-2.13753	9.13185e-11	1.27893e-10	down	yes
SORBI_005G063300	1.34612	1.45768	0.500956	2.74663	3.08548	3.71255	0.346242	-1.53015	0.00143608	0.000919832	down	yes
SORBI_005G066900	23.6533	25.0157	20.1384	66.2083	60.374	64.283	0.360502	-1.47192	1.00079e-96	1.15352e-95	down	yes
SORBI_005G068100	2.45187	2.16301	1.95373	0.337306	0.0921038	0.203427	10.3796	3.37568	1.08138e-09	1.38904e-09	up	yes
SORBI_005G068800	8.12481	8.13479	8.66654	21.9249	22.6575	18.5627	0.394744	-1.34101	1.44956e-31	5.3623e-31	down	yes
SORBI_005G071200	0.0480758	0.023511	0.0500956	0.433679	0.552623	0.406854	0.087343	-3.51716	0.00706303	0.00395112	down	yes
SORBI_005G072300	1.10574	0.517241	1.05201	0.0963731	0.184208	0.101714	6.99721	2.80678	7.01027e-06	6.23961e-06	up	yes
SORBI_005G076100	0.913441	1.03448	1.50287	3.42124	3.36179	3.71255	0.328785	-1.60478	1.52248e-08	1.77538e-08	down	yes
SORBI_005G076700	5.43257	4.32602	4.15793	18.9855	17.2234	14.901	0.272286	-1.87681	8.35252e-38	3.66398e-37	down	yes
SORBI_005G080400	1.49035	2.68025	1.35258	0.0963731	0.276311	0.305141	8.14839	3.02651	5.51721e-08	6.13676e-08	up	yes
SORBI_005G088800	0.336531	1.26959	0.150287	0.915544	0.368415	0.457711	1.00846	0.0121577	0.0162478	0.0083962	down	yes
SORBI_005G091100	0.384607	0.141066	0.0250478	0.867358	0.874986	0.355998	0.262455	-1.92986	0.0463709	0.0214005	down	yes
SORBI_005G093300	2.40379	1.26959	1.1021	0.433679	0.230259	0.355998	4.68214	2.22717	2.44378e-08	2.79468e-08	up	yes
SORBI_005G098600	3.60569	3.15047	3.25621	10.4565	10.2696	11.4936	0.310753	-1.68616	1.83953e-17	3.90505e-17	down	yes
SORBI_005G099100	0.0240379	0.376175	0.150287	0.240933	0.0230259	0.406854	0.820646	-0.285168	0.0404263	0.0190265	down	yes
SORBI_005G099500	2.16341	1.59875	2.80535	0.14456	0.230259	0.355998	8.98654	3.16777	6.9546e-11	9.81811e-11	up	yes
SORBI_005G102000	0.144227	0.188088	0.0250478	0.578239	0.460519	0.559425	0.223606	-2.16097	0.0161673	0.00836559	down	yes
SORBI_005G103300	24.5667	25.9561	26.2	7.56529	9.53274	9.86622	2.84535	1.50861	1.23063e-44	6.39959e-44	up	yes
SORBI_005G109000	2.30764	3.19749	1.65315	0.0481865	0.0921038	0.355998	14.4237	3.85037	5.98431e-13	9.76936e-13	up	yes
SORBI_005G118400	22.8841	23.2759	21.0401	9.44456	9.07222	9.7645	2.37613	1.24862	7.6684e-28	2.51208e-27	up	yes
SORBI_005G122400	0.769213	0.658307	0.701338	0.0481865	0.0230259	0.0254284	22.0286	4.4613	8.93678e-05	6.88555e-05	up	yes
SORBI_005G125300	2.25956	4.46708	3.25621	10.2637	9.90115	8.39137	0.349586	-1.51628	9.68035e-27	3.03236e-26	down	yes
SORBI_005G126700	0.57691	0.611285	0.90172	2.65026	2.11839	3.35655	0.257214	-1.95896	4.63785e-08	5.18169e-08	down	yes
SORBI_005G134500	8.70172	8.22884	8.06539	0.0481865	0.0230259	0.254284	76.7933	6.26291	2.13861e-41	1.0288e-40	up	yes
SORBI_005G139700	13.4612	14.906	14.4275	5.0114	5.84859	6.0011	2.53808	1.34373	7.03294e-20	1.68045e-19	up	yes
SORBI_005G144600	14.4708	13.4013	15.1289	51.5596	49.2295	49.5854	0.285959	-1.80612	1.23414e-101	1.51122e-100	down	yes
SORBI_005G149000	0.865365	0.329154	0.150287	0.337306	0.73683	1.01714	0.643056	-0.636983	0.0256119	0.0126359	up	yes
SORBI_005G152300	0.0480758	0.141066	0.0250478	0.385492	0.460519	0.864565	0.125215	-2.99752	0.0133004	0.00701155	down	yes
SORBI_005G152600	7.98059	6.442	7.76482	1.34922	1.88813	1.62742	4.56084	2.1893	3.12704e-25	9.28321e-25	up	yes
SORBI_005G157300	4.3749	4.70219	6.01147	16.8171	17.6839	17.393	0.290757	-1.78211	5.16729e-37	2.23814e-36	down	yes
SORBI_005G164900	11.394	8.88715	10.4199	42.2596	38.4073	36.1592	0.262792	-1.928	3.6303e-87	3.71662e-86	down	yes
SORBI_005G165900	1.49035	2.25705	2.2543	0.674612	0.598674	0.813709	2.87576	1.52395	0.0105227	0.00568377	up	yes
SORBI_005G166900	3.84607	3.80878	3.50669	1.0601	1.56576	1.5257	2.68851	1.42681	3.58798e-09	4.42192e-09	up	yes
SORBI_005G167500	6.24986	5.92476	6.7629	2.84301	2.11839	2.2377	2.63054	1.39536	1.86339e-07	1.97249e-07	up	yes
SORBI_005G168300	0.913441	0.752351	0.651243	3.03575	2.57891	2.13599	0.298947	-1.74204	5.87827e-07	5.91576e-07	down	yes
SORBI_005G169200	1.63458	1.22257	0.651243	0.0481865	0.138156	0.203427	9.0012	3.17012	1.77402e-09	2.24226e-09	up	yes
SORBI_005G169400	5.72102	5.12539	8.51625	0.481865	0.598674	0.203427	15.0803	3.9146	9.06322e-25	2.64487e-24	up	yes
SORBI_005G172200	0.288455	0.0470219	0.200382	0.963731	0.782882	0.610281	0.227358	-2.13696	0.00475618	0.00276372	down	yes
SORBI_005G175900	1.3942	2.63323	1.65315	0.530052	0.690778	0.661138	3.01843	1.5938	0.00385188	0.00227559	up	yes
SORBI_005G177600	3.36531	3.76175	3.60688	0.192746	0.184208	0.508568	12.1216	3.59951	1.3141e-16	2.67237e-16	up	yes
SORBI_005G182500	3.173	2.21003	3.4566	0.867358	0.598674	0.966279	3.63425	1.86166	7.27545e-08	8.00817e-08	up	yes
SORBI_005G186100	16.7304	17.4922	17.6336	0.14456	0.552623	0.864565	33.204	5.05328	2.65849e-81	2.54e-80	up	yes
SORBI_005G186200	60.1429	55.4389	58.5617	14.9378	16.6247	19.2747	3.42551	1.77632	2.18167e-133	3.76559e-132	up	yes
SORBI_005G186400	3.07685	2.58621	3.70707	0.337306	0.690778	0.864565	4.9508	2.30766	6.40071e-13	1.04367e-12	up	yes
SORBI_005G186500	2.69225	1.83386	1.50287	0.337306	0.552623	0.406854	4.64917	2.21697	6.34352e-11	8.9794e-11	up	yes
SORBI_005G186700	2.40379	1.55172	2.00382	0.578239	0.184208	0.355998	5.32824	2.41366	6.15334e-07	6.17901e-07	up	yes
SORBI_005G186800	76.3925	70.8621	69.8833	18.7928	19.7102	25.9878	3.36696	1.75145	2.23568e-170	5.40777e-169	up	yes
SORBI_005G188400	3.79799	4.51411	4.10784	11.1793	11.7432	8.49308	0.395343	-1.33882	6.55078e-19	1.49455e-18	down	yes
SORBI_005G188500	2.83647	3.29154	3.65698	9.01088	9.53274	9.00165	0.355233	-1.49316	5.44659e-17	1.12901e-16	down	yes
SORBI_005G190800	6.39408	4.98432	5.91128	0.819171	2.30259	1.72913	3.56423	1.83359	1.25375e-23	3.51824e-23	up	yes
SORBI_005G192600	24.8071	25.5329	29.0053	1.73472	2.57891	2.2377	12.1114	3.59829	6.79046e-107	8.90216e-106	up	yes
SORBI_005G200600	85.1423	94.8432	92.1258	27.9964	30.9008	32.9552	2.96248	1.56681	1.77505e-138	3.20888e-137	up	yes
SORBI_005G204100	46.5855	45.9404	42.7816	110.251	93.9919	105.426	0.436943	-1.19448	3.51163e-122	5.40881e-121	down	yes
SORBI_005G204300	0.288455	0.282132	0.500956	1.25285	1.05919	1.16971	0.30776	-1.70012	0.000242431	0.000175083	down	yes
SORBI_005G209600	0.528834	0.611285	0.45086	1.15648	1.61182	1.8817	0.342147	-1.54731	0.0257328	0.0126882	down	yes
SORBI_005G210500	2.74032	1.26959	1.20229	5.63783	4.8815	5.39082	0.327603	-1.60998	4.0287e-06	3.69645e-06	down	yes
SORBI_005G210700	0.288455	0.658307	0.651243	1.34922	1.42761	1.32228	0.389842	-1.35904	8.58636e-05	6.63565e-05	down	yes
SORBI_005G215400	0.0480758	0.023511	0.250478	0.433679	0.598674	0.610281	0.196066	-2.35059	0.00706303	0.00395112	down	yes
SORBI_005G215500	0.769213	0.752351	1.05201	0.0963731	0.0230259	0.0254284	17.7699	4.15137	0.000477049	0.000329358	up	yes
SORBI_005G215900	12.5478	11.8025	13.0749	0.433679	1.70392	1.98341	9.08156	3.18294	1.24823e-61	9.0356e-61	up	yes
SORBI_005G218000	53.268	50.2194	49.6948	109.817	110.478	107.511	0.467294	-1.0976	1.89551e-92	2.08008e-91	down	yes
SORBI_005G218800	0.0240379	0.0940439	0.100191	3.90311	3.03942	3.00055	0.0219522	-5.50949	1.09159e-19	2.58754e-19	down	yes
SORBI_005G220900	30.7685	29.5768	34.4658	8.5772	10.9603	11.4428	3.06036	1.6137	7.65685e-62	5.55428e-61	up	yes
SORBI_005G222000	13.1728	12.3668	10.9208	34.4534	30.8087	26.9032	0.395598	-1.33789	2.09018e-46	1.12882e-45	down	yes
SORBI_005G222700	4.23067	5.31348	4.45851	1.73472	1.56576	1.06799	3.20539	1.6805	2.25113e-06	2.13124e-06	up	yes
SORBI_005G224500	65.287	67.0063	72.1376	13.5886	15.105	13.0193	4.9009	2.29305	8.58049e-168	2.04667e-166	up	yes
SORBI_005G224700	1.53843	2.39812	0.851625	0.192746	0.322363	0.355998	5.49665	2.45855	7.80004e-07	7.76786e-07	up	yes
SORBI_005G2258001	14.4708	14.0125	14.8784	6.55337	5.66438	7.42509	2.20751	1.14242	1.61875e-15	3.06845e-15	up	yes
SORBI_005G229100	78.4117	88.1191	80.8543	30.8394	36.5191	32.8026	2.46987	1.30444	9.39997e-99	1.11334e-97	up	yes
SORBI_005G230300	5.86525	5.64263	7.21376	2.84301	2.53285	2.18684	2.47552	1.30773	2.39711e-06	2.26351e-06	up	yes
SORBI_005G231500	350.809	369.169	345.108	133.525	147.412	147.739	2.4846	1.31301	0	0	up	yes
SORBI_005G231700	2.40379	2.25705	2.40459	0.240933	0.690778	0.864565	3.93338	1.97577	9.94857e-11	1.38935e-10	up	yes
SORBI_006G005000	13.7016	14.7179	14.2271	35.2725	40.3875	35.0912	0.385067	-1.37682	2.52572e-46	1.3619e-45	down	yes
SORBI_006G009000	5.72102	6.39498	8.21568	2.26477	2.94732	2.28856	2.71066	1.43864	1.45634e-08	1.70113e-08	up	yes
SORBI_006G011700	12.067	11.8495	10.6203	1.59016	2.30259	1.11885	6.89138	2.78479	1.50621e-42	7.46534e-42	up	yes
SORBI_006G013300	0.0240379	0.023511	0.0250478	0.433679	0.874986	0.610281	0.0378315	-4.72427	0.00289081	0.00175011	down	yes
SORBI_006G020300	0.913441	1.12853	0.801529	0.0240933	0.0230259	0.0508568	29.0224	4.85909	6.39505e-06	5.71796e-06	up	yes
SORBI_006G020500	0.865365	1.31661	1.35258	0.0963731	0.230259	0.0508568	9.36334	3.22702	0.000143694	0.000107763	up	yes
SORBI_006G024700	6.63446	6.15987	5.26004	20.142	19.6642	17.4439	0.31536	-1.66493	4.50555e-34	1.80157e-33	down	yes
SORBI_006G025700	0.240379	0.141066	0.350669	1.0601	0.644726	1.67827	0.216403	-2.20821	0.000678491	0.000457088	down	yes
SORBI_006G028400	4.3749	3.80878	3.60688	0.770985	1.3355	1.11885	3.6556	1.87011	3.38695e-14	5.96584e-14	up	yes
SORBI_006G029300	5.43257	3.94984	4.65889	23.8523	23.2101	25.5301	0.193426	-2.37015	3.07334e-58	2.12185e-57	down	yes
SORBI_006G031400	9.61517	7.7116	9.66845	31.7067	30.3942	32.2941	0.285981	-1.80601	4.15108e-58	2.86018e-57	down	yes
SORBI_006G031900	1.49035	1.12853	1.70325	0.0240933	0.0921038	0.0254284	30.518	4.93159	7.15347e-09	8.58359e-09	up	yes
SORBI_006G035600	26.9705	21.9592	23.2944	87.4104	79.4395	84.6766	0.287144	-1.80016	1.07526e-153	2.22486e-152	down	yes
SORBI_006G046300	1.5865	2.68025	2.05392	0.481865	0.276311	0.355998	5.67296	2.5041	0.000329025	0.00023369	up	yes
SORBI_006G047200	0.240379	0.0940439	0.851625	0.0481865	0.460519	0.101714	1.94301	0.958291	0.0892548	0.038095	up	yes
SORBI_006G051000	7.93251	8.55799	6.66271	24.8643	20.1707	21.3599	0.34872	-1.51986	2.5664e-43	1.29537e-42	down	yes
SORBI_006G051700	1.82688	1.64577	2.2543	9.83005	9.30248	11.2394	0.188561	-2.4069	6.01057e-29	2.05116e-28	down	yes
SORBI_006G054600	0.336531	0.0940439	0.200382	1.0601	0.414467	1.01714	0.253223	-1.98152	0.00426051	0.00249704	down	yes
SORBI_006G056400	0.817289	1.03448	1.80344	0.14456	0.322363	0.203427	5.45269	2.44697	0.00106256	0.000696168	up	yes
SORBI_006G057300	5.52872	5.31348	6.46233	0.722798	0.690778	0.661138	8.34068	3.06016	1.83254e-20	4.50078e-20	up	yes
SORBI_006G065900	5.9614	7.42947	9.61835	2.89119	2.44075	1.83084	3.21233	1.68362	2.01159e-06	1.91847e-06	up	yes
SORBI_006G069300	23.5572	21.2069	25.4987	6.02332	6.17095	7.01824	3.65713	1.87071	5.50914e-52	3.35211e-51	up	yes
SORBI_006G069500	5.19219	5.92476	5.31013	17.6363	17.9602	15.0028	0.324651	-1.62304	3.43519e-34	1.38001e-33	down	yes
SORBI_006G070600	524.7	539.953	538.978	217.851	242.371	244.062	2.27697	1.18711	0	0	up	yes
SORBI_006G073500	725.753	703.307	721.877	240.644	269.956	299.648	2.65467	1.40853	0	0	up	yes
SORBI_006G073600	0.624986	0.893417	1.05201	2.16839	1.93418	2.79712	0.37254	-1.42453	1.51753e-05	1.29806e-05	down	yes
SORBI_006G075900	0.384607	0.517241	0.500956	2.40933	2.57891	2.33941	0.19144	-2.38504	6.53683e-09	7.87531e-09	down	yes
SORBI_006G076400	56.2487	46.9749	52.2998	149.764	143.544	141.026	0.358074	-1.48167	7.13513e-201	2.05852e-199	down	yes
SORBI_006G078300	0.0240379	0.023511	0.0250478	0.433679	0.414467	0.305141	0.0629476	-3.9897	0.00289081	0.00175011	down	yes
SORBI_006G081800	49.7585	54.9686	57.109	157.377	138.386	115.801	0.393222	-1.34658	4.62843e-267	2.07812e-265	down	yes
SORBI_006G082000	62.787	65.6896	62.9201	19.6119	23.3483	24.3095	2.84521	1.50854	2.35408e-109	3.15232e-108	up	yes
SORBI_006G083900	3.50954	3.0094	2.35449	11.9503	12.7103	11.5953	0.244744	-2.03065	9.19581e-24	2.59323e-23	down	yes
SORBI_006G084200	0.432682	0.564263	0.90172	3.03575	2.85522	2.5937	0.223776	-2.15987	1.78894e-11	2.63717e-11	down	yes
SORBI_006G085800	0.528834	0.282132	0.350669	1.92746	1.84208	1.93256	0.203721	-2.29534	2.80994e-05	2.32119e-05	down	yes
SORBI_006G087500	0.240379	0.23511	0.400765	2.02383	1.2434	0.915422	0.209497	-2.255	9.75521e-09	1.15821e-08	down	yes
SORBI_006G093500	0.0480758	0.023511	0.0250478	0.337306	0.322363	0.305141	0.100159	-3.31963	0.0250416	0.0124089	down	yes
SORBI_006G094100	26.009	29.8119	29.5564	65.6783	61.3872	59.2482	0.458245	-1.12581	4.10116e-82	3.98487e-81	down	yes
SORBI_006G101100	0.624986	0.517241	1.50287	0.0240933	0.0460519	0.0254284	27.676	4.79056	0.000236957	0.00017149	up	yes
SORBI_006G103000	1.97111	1.17555	1.20229	0.530052	0.322363	0.203427	4.11894	2.04227	1.87101e-05	1.58268e-05	up	yes
SORBI_006G105900	1047.38	1086.16	1071.04	351.184	385.731	410.414	2.79308	1.48186	0	0	up	yes
SORBI_006G108000	8.65365	11.5674	12.3235	27.5627	25.2825	25.7335	0.414165	-1.27172	9.4761e-49	5.3314e-48	down	yes
SORBI_006G110800	43.4605	48.3856	49.3942	153.763	121.347	113.868	0.363106	-1.46154	7.82379e-297	4.10274e-295	down	yes
SORBI_006G112800	32.4993	28.0251	27.4023	115.696	114.853	111.376	0.257151	-1.95931	2.3423e-225	8.20946e-224	down	yes
SORBI_006G113900	0.865365	0.423197	0.250478	0.240933	0.0230259	0.0254284	5.31828	2.41096	0.00535629	0.0030719	up	yes
SORBI_006G116500	7.30753	5.97179	6.06157	19.7083	20.1247	19.4782	0.326092	-1.61665	1.60925e-28	5.41903e-28	down	yes
SORBI_006G119100	0.432682	0.329154	0.500956	0.915544	1.05919	1.22056	0.395203	-1.33933	0.0552983	0.0249408	down	yes
SORBI_006G119300	2.7884	1.83386	2.2543	7.22798	5.89464	5.54339	0.3684	-1.44066	7.78464e-11	1.09516e-10	down	yes
SORBI_006G120300	0.240379	0.282132	0.300573	1.4456	1.1513	1.06799	0.224587	-2.15466	9.01213e-06	7.91778e-06	down	yes
SORBI_006G122800	0.480758	0.23511	0.500956	0.0481865	0.0230259	0.101714	7.03667	2.81489	0.00382243	0.00225917	up	yes
SORBI_006G124000	3.36531	3.52664	2.65507	1.10829	1.19735	1.16971	2.74707	1.45789	6.52631e-07	6.54111e-07	up	yes
SORBI_006G124400	13.0766	9.02821	11.522	28.0446	29.289	28.1747	0.393258	-1.34645	5.23652e-27	1.66078e-26	down	yes
SORBI_006G126700	9.61517	10.768	9.31778	29.4902	30.1179	27.4118	0.341312	-1.55084	1.04386e-49	5.99567e-49	down	yes
SORBI_006G126800	2.40379	3.10345	3.75717	9.15544	8.24329	8.54394	0.357111	-1.48556	1.00337e-20	2.49825e-20	down	yes
SORBI_006G128700	1.97111	0.987461	1.50287	7.17979	5.66438	5.95024	0.237381	-2.07472	6.42124e-16	1.24996e-15	down	yes
SORBI_006G130000	3.74991	3.76175	5.76099	0.915544	1.38156	2.08513	3.02875	1.59872	6.17245e-10	8.06426e-10	up	yes
SORBI_006G130300	25.4802	21.9592	24.8474	7.17979	6.07885	8.34051	3.34674	1.74276	5.9232e-51	3.50471e-50	up	yes
SORBI_006G132300	2.35572	0.517241	2.10401	0.0240933	0.0460519	0.0254284	52.0748	5.70251	5.6227e-13	9.19432e-13	up	yes
SORBI_006G132400	0.913441	1.59875	1.1522	0.0481865	0.0230259	0.0508568	30.0189	4.9078	1.4025e-05	1.20432e-05	up	yes
SORBI_006G132500	1.34612	1.9279	2.35449	0.240933	0.921038	0.559425	3.26974	1.70918	2.85554e-05	2.35687e-05	up	yes
SORBI_006G134200	62.4505	68.511	67.1281	194.385	195.49	179.83	0.347706	-1.52406	0	0	down	yes
SORBI_006G134900	42.451	47.4451	43.2325	111.6	124.11	111.478	0.383448	-1.3829	2.6338e-147	5.06807e-146	down	yes
SORBI_006G135000	13.1728	13.1661	12.2233	28.8637	26.8022	25.4793	0.475225	-1.07332	6.08191e-29	2.07242e-28	down	yes
SORBI_006G136500	0.624986	0.376175	0.601147	0.0240933	0.0230259	0.0254284	22.0863	4.46508	0.000236957	0.00017149	up	yes
SORBI_006G138900	3.31723	3.71473	3.00573	11.9503	12.6182	9.05251	0.298555	-1.74393	3.57531e-25	1.05911e-24	down	yes
SORBI_006G140100	4.27875	4.46708	4.05774	11.1793	10.8222	12.0022	0.376535	-1.40914	3.93173e-16	7.76348e-16	down	yes
SORBI_006G140700	14.9516	17.5392	15.179	3.2285	4.8815	3.50912	4.1027	2.03657	9.16195e-39	4.11093e-38	up	yes
SORBI_006G140800	49.6623	53.0407	45.9877	125.719	130.05	113.767	0.402372	-1.3134	5.00624e-156	1.05817e-154	down	yes
SORBI_006G144300	13.5574	14.6238	12.1231	28.3819	33.4337	29.0901	0.443365	-1.17343	5.25823e-26	1.60469e-25	down	yes
SORBI_006G144500	8.07674	10.1097	8.71663	41.3441	41.1243	38.9563	0.221562	-2.17422	4.26818e-112	5.95944e-111	down	yes
SORBI_006G144700	19.5669	16.9749	16.4814	52.0415	48.2163	48.3648	0.356764	-1.48696	5.85969e-71	4.83234e-70	down	yes
SORBI_006G145700	3.79799	3.52664	2.85545	1.63834	1.1513	0.305141	3.28944	1.71784	1.86857e-05	1.58101e-05	up	yes
SORBI_006G146000	19.5188	17.7273	21.6914	5.10777	5.57228	6.25539	3.48013	1.79914	1.91999e-42	9.49566e-42	up	yes
SORBI_006G147400	2.45187	2.16301	2.2543	0.0481865	0.322363	0.305141	10.1662	3.3457	1.12469e-13	1.92095e-13	up	yes
SORBI_006G147900	15.8169	16.8809	15.9304	36.3327	36.2428	33.3621	0.459027	-1.12335	2.40056e-39	1.09938e-38	down	yes
SORBI_006G149900	0.480758	0.0470219	0.500956	0.192746	0.414467	0.15257	1.35399	0.437213	0.104092	0.0436707	up	yes
SORBI_006G150100	4.5672	5.07837	4.35832	0.963731	1.01314	1.06799	4.59918	2.20138	3.77472e-13	6.24381e-13	up	yes
SORBI_006G151500	0.480758	0.376175	0.150287	0.14456	0.138156	0.406854	1.46065	0.546611	0.0467432	0.0215333	up	yes
SORBI_006G152300	0.624986	0.940439	0.701338	0.0240933	0.0230259	0.0254284	31.2452	4.96556	0.000236957	0.00017149	up	yes
SORBI_006G153500	40.7202	37.4295	40.878	94.8793	91.2748	88.084	0.43403	-1.20413	1.72915e-102	2.14413e-101	down	yes
SORBI_006G155200	3.02878	3.57367	4.10784	1.0601	0.828934	1.11885	3.56073	1.83217	5.91838e-06	5.31042e-06	up	yes
SORBI_006G155800	1.05767	0.987461	1.00191	4.57772	4.32888	4.83139	0.221797	-2.17269	2.47224e-12	3.8642e-12	down	yes
SORBI_006G155900	5.09604	5.26646	5.91128	16.4316	17.4997	15.0536	0.33222	-1.58979	3.53171e-30	1.25836e-29	down	yes
SORBI_006G160400	1.15382	1.22257	1.65315	0.337306	0.276311	0.661138	3.16103	1.6604	0.00174301	0.00109779	up	yes
SORBI_006G160800	0.528834	1.12853	0.500956	6.0715	6.81568	6.7131	0.110117	-3.1829	6.2672e-26	1.90921e-25	down	yes
SORBI_006G161700	0.288455	0.517241	0.500956	1.25285	1.42761	1.22056	0.334951	-1.57798	0.000242431	0.000175083	down	yes
SORBI_006G161800	1.44227	0.799373	2.2543	0.289119	0.230259	0.15257	6.69091	2.7422	3.14753e-05	2.58051e-05	up	yes
SORBI_006G168600	0.288455	0.023511	0.150287	0.867358	0.874986	0.661138	0.192326	-2.37837	0.0120889	0.00643061	down	yes
SORBI_006G171400	10.769	10.815	11.9227	4.38498	4.55914	4.22111	2.5451	1.34772	3.1653e-14	5.59551e-14	up	yes
SORBI_006G172000	84.0846	81.2069	78.5499	192.409	190.839	183.39	0.430331	-1.21648	6.05285e-199	1.72532e-197	down	yes
SORBI_006G173200	113.699	113.323	110.21	238.042	229.062	235.62	0.479894	-1.05921	5.93395e-205	1.75705e-203	down	yes
SORBI_006G179200	20.913	16.8339	19.2367	68.2803	67.2357	62.9098	0.287178	-1.79998	1.51525e-121	2.31313e-120	down	yes
SORBI_006G181600	1.92303	1.41066	1.85354	5.49327	5.06571	4.17026	0.352172	-1.50565	1.06732e-09	1.37149e-09	down	yes
SORBI_006G181900	0.384607	0.423197	1.00191	0.0240933	0.138156	0.0508568	8.4921	3.08612	0.00560065	0.00319365	up	yes
SORBI_006G183100	10.3844	9.73354	9.16749	25.5389	28.368	26.4455	0.364462	-1.45616	1.20411e-31	4.46877e-31	down	yes
SORBI_006G186300	39.1337	33.6207	35.5679	105.673	106.38	96.5262	0.351036	-1.51031	2.17832e-145	4.12234e-144	down	yes
SORBI_006G186700	124.036	129.263	128.245	317.116	289.114	273.508	0.433702	-1.20522	0	0	down	yes
SORBI_006G187000	23.1245	23.511	26.0998	92.0363	93.5774	87.728	0.266096	-1.90998	7.16184e-201	2.05852e-199	down	yes
SORBI_006G188100	17.0188	15.5172	21.4409	3.80674	5.15781	4.1194	4.12544	2.04455	1.10502e-42	5.50468e-42	up	yes
SORBI_006G189000	2.01918	3.33856	2.85545	10.5047	10.4077	10.4256	0.262084	-1.9319	3.86398e-30	1.37532e-29	down	yes
SORBI_006G190100	1.3942	0.752351	0.701338	0.530052	0.322363	0.0508568	3.15286	1.65666	0.00385188	0.00227559	up	yes
SORBI_006G191800	73.3156	59.3887	60.6157	191.686	192.267	183.186	0.340869	-1.55271	2.15604e-249	8.66139e-248	down	yes
SORBI_006G192100	0.240379	0.423197	0.400765	0.626425	1.01314	1.57656	0.330939	-1.59536	0.054472	0.0246037	down	yes
SORBI_006G195500	4.08645	3.99686	5.26004	14.9378	11.4669	12.9685	0.338894	-1.56109	1.65517e-31	6.11303e-31	down	yes
SORBI_006G196600	2.21149	1.88088	0.951816	5.20415	6.40121	6.05196	0.285671	-1.80757	3.76626e-07	3.87312e-07	down	yes
SORBI_006G197500	0.0240379	0.023511	0.100191	0.626425	0.460519	1.22056	0.0640258	-3.9652	0.000232181	0.000168513	down	yes
SORBI_006G199800	5.72102	5.3605	4.05774	0.626425	0.967089	0.966279	5.91425	2.5642	1.03128e-22	2.80461e-22	up	yes
SORBI_006G200800	1.77881	2.21003	1.80344	0.674612	0.598674	0.661138	2.99432	1.58223	0.00107276	0.000701712	up	yes
SORBI_006G201300	18.5573	17.8213	19.2868	50.3549	46.6506	45.5677	0.390434	-1.35685	8.60642e-71	7.08049e-70	down	yes
SORBI_006G203400	5.72102	5.97179	5.61071	19.2746	19.8484	18.0542	0.30263	-1.72437	7.0376e-37	3.03675e-36	down	yes
SORBI_006G206200	5.86525	5.50157	5.96137	13.2995	11.6511	14.0873	0.443881	-1.17176	4.43955e-15	8.18949e-15	down	yes
SORBI_006G208100	1.34612	1.83386	1.60306	0.626425	0.276311	0.15257	4.53237	2.18026	0.0181456	0.00929404	up	yes
SORBI_006G209300	14.3747	14.906	14.6279	6.11969	4.9736	5.84853	2.59172	1.37391	3.47741e-17	7.27854e-17	up	yes
SORBI_006G210600	2.11534	2.3511	1.55296	5.68601	4.83545	5.03482	0.386943	-1.36981	2.93717e-09	3.65129e-09	down	yes
SORBI_006G211700	75.5752	88.3072	91.7751	29.5865	25.3285	31.2261	2.96789	1.56944	5.82931e-96	6.64091e-95	up	yes
SORBI_006G214000	36.3453	34.279	35.8183	130.055	124.57	125.82	0.279784	-1.83761	1.8755e-254	7.71486e-253	down	yes
SORBI_006G215600	33.7492	33.2445	32.7124	15.0342	15.3813	15.1553	2.18794	1.12957	3.80758e-35	1.57284e-34	up	yes
SORBI_006G216300	20.7688	22.3824	18.9361	6.16788	7.96697	8.34051	2.76246	1.46595	1.39939e-39	6.46917e-39	up	yes
SORBI_006G219500	3.55761	4.42006	3.90746	9.87824	9.21038	11.1885	0.392545	-1.34907	1.10811e-15	2.12158e-15	down	yes
SORBI_006G219900	0.0480758	0.0940439	0.350669	0.240933	0.322363	0.101714	0.741025	-0.432405	0.0883425	0.0377972	down	yes
SORBI_006G221400	4.3749	4.84326	3.90746	10.9383	10.9603	10.9851	0.399152	-1.32499	7.94543e-15	1.45009e-14	down	yes
SORBI_006G224200	0.865365	0.846395	1.65315	0.14456	0.0921038	0.457711	4.84596	2.27678	0.000603382	0.000409945	up	yes
SORBI_006G225500	4.23067	5.64263	3.4566	1.63834	2.21049	1.62742	2.43413	1.28341	7.0029e-07	7.00447e-07	up	yes
SORBI_006G228100	93.4594	95.3605	91.0237	191.782	198.76	184.763	0.486426	-1.03971	2.50719e-158	5.46769e-157	down	yes
SORBI_006G232900	1.05767	0.846395	0.90172	3.27668	4.00651	4.62797	0.235559	-2.08584	6.60316e-07	6.61427e-07	down	yes
SORBI_006G233200	0.192303	0.23511	0.0250478	0.674612	0.690778	0.661138	0.223269	-2.16315	0.0151942	0.00790439	down	yes
SORBI_006G233600	6.29793	6.8652	7.56443	21.0575	22.2431	22.6821	0.314136	-1.67054	8.52159e-40	3.95536e-39	down	yes
SORBI_006G233800	1.53843	2.68025	1.60306	0.626425	0.967089	0.508568	2.76951	1.46963	0.00411432	0.00241795	up	yes
SORBI_006G235800	229.177	227.492	216.613	104.709	100.669	100.493	2.20119	1.13829	9.16941e-217	2.98529e-215	up	yes
SORBI_006G236800	19.9995	15.6583	17.283	53.3907	47.3413	46.7882	0.358872	-1.47846	3.70393e-73	3.17261e-72	down	yes
SORBI_006G240300	6.24986	6.67711	7.56443	19.901	24.4996	20.4444	0.316006	-1.66198	1.13508e-35	4.73433e-35	down	yes
SORBI_006G241200	0.913441	1.03448	1.40268	0.289119	0.322363	0.406854	3.29027	1.7182	0.00786095	0.0043602	up	yes
SORBI_006G241400	5.28834	6.81818	5.61071	2.12021	2.07233	1.83084	2.94141	1.55651	7.02144e-08	7.73974e-08	up	yes
SORBI_006G242500	18.6534	18.9498	16.2811	41.6332	41.1243	37.4815	0.448144	-1.15797	1.74403e-42	8.63163e-42	down	yes
SORBI_006G243200	20.3841	23.8401	22.8436	82.399	67.466	62.6556	0.315583	-1.66391	1.13828e-182	2.95073e-181	down	yes
SORBI_006G244500	4.95181	4.60815	4.5587	1.68653	1.19735	1.57656	3.16531	1.66235	3.60274e-09	4.43932e-09	up	yes
SORBI_006G245500	3.07685	2.63323	2.60497	13.6368	14.5984	15.7656	0.188975	-2.40373	2.63943e-34	1.06594e-33	down	yes
SORBI_006G246200	0.336531	0.423197	0.551051	0.0481865	0.0921038	0.101714	5.41636	2.43732	0.0253865	0.0125436	up	yes
SORBI_006G251200	0.432682	0.282132	0.400765	0.0481865	0.0230259	0.0508568	9.1389	3.19202	0.00718333	0.0040096	up	yes
SORBI_006G252600	0.0480758	0.376175	0.150287	0.289119	0.0460519	0.661138	0.576666	-0.794191	0.0470939	0.0216368	down	yes
SORBI_006G253100	0.192303	0.282132	0.250478	1.54197	0.921038	1.06799	0.2053	-2.2842	7.37393e-07	7.36057e-07	down	yes
SORBI_006G255300	8.46135	6.39498	6.813	26.5508	25.6509	28.1747	0.269598	-1.89112	3.38792e-46	1.82537e-45	down	yes
SORBI_006G255600	75.5752	80.8777	79.3013	37.4891	35.4139	38.2952	2.12013	1.08415	4.61059e-61	3.30612e-60	up	yes
SORBI_006G260200	57.6429	56.9436	59.2631	20.4311	18.1905	20.9021	2.92068	1.5463	2.10996e-85	2.12528e-84	up	yes
SORBI_006G261200	0.0240379	0.023511	0.0250478	1.68653	1.56576	1.22056	0.0162305	-5.94515	7.85987e-10	1.0189e-09	down	yes
SORBI_006G262700	1.05767	0.470219	0.701338	2.45751	1.88813	2.33941	0.333464	-1.5844	0.000560006	0.000383127	down	yes
SORBI_006G262800	1.2019	1.5047	1.25239	3.75855	3.17758	3.00055	0.398421	-1.32763	8.44521e-08	9.23066e-08	down	yes
SORBI_006G264200	1133.58	1186.32	1240.72	499.164	419.947	475.664	2.55282	1.35209	0	0	up	yes
SORBI_006G266000	1.73073	1.5047	1.00191	3.46943	3.17758	2.08513	0.485258	-1.04318	0.000450131	0.000312532	down	yes
SORBI_006G271900	3.07685	4.18495	2.80535	8.76995	8.65775	7.22166	0.408414	-1.29189	1.42222e-14	2.56228e-14	down	yes
SORBI_006G273700	1.87496	2.53918	1.95373	0.770985	0.967089	0.864565	2.4467	1.29084	0.00168558	0.00106494	up	yes
SORBI_006G273800	1.24997	0.846395	1.45277	0.14456	0.414467	0.15257	4.98757	2.31834	5.81221e-06	5.2222e-06	up	yes
SORBI_006G276300	1.5865	2.77429	2.45468	0.192746	0.506571	0.457711	5.89051	2.55839	4.36727e-07	4.4618e-07	up	yes
SORBI_006G281400	11.2497	11.4263	10.0692	30.8876	28.1837	26.5981	0.382228	-1.38749	7.1719e-45	3.74659e-44	down	yes
SORBI_007G000500	49.2777	45.7994	46.0879	165.183	160.767	153.74	0.294283	-1.76472	3.44462e-300	1.83434e-298	down	yes
SORBI_007G004600	121.632	118.73	120.73	34.1643	38.6375	39.058	3.22808	1.69068	7.89764e-237	2.91684e-235	up	yes
SORBI_007G005600	24.3264	26.0502	24.096	9.54094	11.2827	10.3239	2.39096	1.25759	5.26342e-32	1.98557e-31	up	yes
SORBI_007G007800	2.30764	2.68025	2.85545	9.97461	8.01303	8.49308	0.29619	-1.7554	4.93594e-25	1.45526e-24	down	yes
SORBI_007G008300	9.90362	9.02821	9.71854	25.8762	26.0193	27.2592	0.361954	-1.46612	3.13387e-35	1.29923e-34	down	yes
SORBI_007G009200	144.468	129.545	137.913	46.5964	49.9663	56.7053	2.68762	1.42633	2.46632e-239	9.25818e-238	up	yes
SORBI_007G012400	9.51901	10.4389	11.2214	1.54197	1.51971	1.8817	6.30728	2.65702	1.60076e-30	5.77245e-30	up	yes
SORBI_007G014200	0.288455	0.470219	0.651243	0.0481865	0.0230259	0.0508568	11.5501	3.52984	0.0476628	0.0218295	up	yes
SORBI_007G015100	36.2011	40.9561	43.2325	9.87824	12.0656	12.5616	3.489	1.80282	4.8459e-74	4.20848e-73	up	yes
SORBI_007G017300	1.15382	1.41066	1.35258	8.04715	6.63147	6.96738	0.18096	-2.46626	8.51651e-28	2.7846e-27	down	yes
SORBI_007G017700	23.5572	21.395	23.7453	58.0648	58.1635	50.7042	0.411528	-1.28094	5.66142e-70	4.61892e-69	down	yes
ABK79492	1.2019	1.69279	1.00191	0.337306	0.368415	0.355998	3.67009	1.87581	0.00108328	0.000708389	up	yes
ABK79503	1.2019	1.5047	1.70325	0.433679	0.506571	0.406854	3.27358	1.71087	0.00524466	0.00301608	up	yes
ABK79504	2.01918	2.68025	2.70516	0.578239	1.01314	0.813709	3.07872	1.62233	2.79551e-05	2.30955e-05	up	yes
ABK79514	0.913441	0.564263	0.851625	0.385492	0.0921038	0.355998	2.79432	1.4825	0.0321994	0.0155345	up	yes
SORBI_007G018600	0.57691	0.329154	0.801529	0.240933	0.0460519	0.15257	3.88482	1.95785	0.085726	0.0369146	up	yes
SORBI_007G020300	3.22108	3.24451	2.35449	11.0829	8.84196	8.84908	0.30653	-1.7059	2.13364e-22	5.71205e-22	down	yes
SORBI_007G020700	11.2978	10.2038	11.7224	29.3938	32.0982	25.6827	0.381119	-1.39168	1.57096e-39	7.2428e-39	down	yes
SORBI_007G023000	0.336531	0.376175	0.250478	0.963731	0.967089	0.966279	0.332465	-1.58873	0.010495	0.00567237	down	yes
SORBI_007G023300	114.469	109.608	129.497	52.9088	48.2163	36.8203	2.56314	1.35791	9.96985e-107	1.30206e-105	up	yes
SORBI_007G023500	0.0961517	0.023511	0.100191	0.722798	0.598674	0.457711	0.12357	-3.0166	0.000843164	0.00056044	down	yes
SORBI_007G025800	1.49035	1.22257	2.90554	0.481865	0.460519	0.355998	4.32728	2.11346	0.0008078	0.000538602	up	yes
SORBI_007G027900	6.68254	6.53605	6.46233	26.8881	25.9733	24.4621	0.254527	-1.97411	1.19621e-60	8.49784e-60	down	yes
SORBI_007G028200	6.10563	7.05329	6.56252	2.69845	1.38156	1.93256	3.28004	1.71371	1.14395e-07	1.23618e-07	up	yes
SORBI_007G028900	0.57691	0.517241	1.1522	6.93886	4.14467	3.96683	0.149256	-2.74414	8.38823e-30	2.94748e-29	down	yes
SORBI_007G031800	1.5865	2.16301	1.90363	0.722798	0.921038	0.559425	2.56581	1.35941	0.00873948	0.00480828	up	yes
SORBI_007G033600	0.288455	0.564263	0.400765	0.0240933	0.0230259	0.101714	8.42209	3.07418	0.0208701	0.0105301	up	yes
SORBI_007G038500	0.57691	0.329154	0.0250478	0.192746	0.0230259	0.254284	1.98085	0.986121	0.0413038	0.0192652	up	yes
SORBI_007G048600	0.57691	0.940439	0.951816	0.14456	0.0230259	0.203427	6.6552	2.73448	0.0165232	0.00852281	up	yes
SORBI_007G050100	101.825	109.279	102.445	37.0555	40.6638	47.1442	2.51113	1.32834	7.98055e-144	1.48169e-142	up	yes
SORBI_007G051800	8.12481	11.9436	8.56634	0.0963731	0.690778	0.254284	27.4955	4.78112	3.30291e-41	1.58225e-40	up	yes
SORBI_007G052400	93.8921	87.4138	90.673	30.4057	30.7627	33.7181	2.86636	1.51922	1.74469e-155	3.67645e-154	up	yes
SORBI_007G055000	0.624986	0.470219	0.200382	1.73472	1.38156	1.06799	0.309633	-1.69137	0.000786481	0.000525611	down	yes
SORBI_007G056900	2.21149	1.83386	2.10401	4.81865	3.82231	4.93311	0.453022	-1.14235	5.7489e-06	5.16915e-06	down	yes
SORBI_007G057000	7.21137	4.279	6.91319	1.54197	1.3355	1.98341	3.78605	1.92069	1.09341e-19	2.59097e-19	up	yes
SORBI_007G058800	0.769213	0.940439	0.350669	0.0963731	0.0921038	0.101714	7.09989	2.8278	0.000477049	0.000329358	up	yes
SORBI_007G060600	7.83636	6.72414	6.36214	18.6	15.6116	17.5456	0.404246	-1.30669	3.65549e-22	9.6769e-22	down	yes
SORBI_007G063300	2.11534	2.39812	3.60688	0.722798	1.01314	0.661138	3.3876	1.76026	0.000118761	9.00976e-05	up	yes
SORBI_007G064000	2.01918	2.16301	1.30249	0.0240933	0.276311	0.101714	13.6395	3.76972	2.03557e-11	2.98345e-11	up	yes
SORBI_007G064800	0.57691	1.12853	0.601147	0.0240933	0.0230259	0.0254284	31.7941	4.99069	0.000440499	0.000306247	up	yes
SORBI_007G065900	0.673062	1.12853	1.00191	0.0963731	0.0230259	0.0254284	19.3575	4.27482	0.00156996	0.000998415	up	yes
SORBI_007G072100	2.69225	3.24451	3.00573	5.97513	7.64461	6.25539	0.449934	-1.15221	2.66059e-07	2.77682e-07	down	yes
SORBI_007G076000	9.56709	8.51097	8.46615	3.42124	3.08548	2.5937	2.91681	1.54439	2.23331e-15	4.1929e-15	up	yes
SORBI_007G076800	6.15371	7.38244	4.90937	22.1176	20.0326	18.6136	0.303561	-1.71994	4.77096e-45	2.51336e-44	down	yes
SORBI_007G077100	2.9807	1.55172	2.3044	0.770985	0.184208	0.661138	4.22984	2.0806	8.04016e-08	8.79914e-08	up	yes
SORBI_007G077200	0.817289	0.329154	0.751434	0.0240933	0.0460519	0.101714	11.0432	3.46509	2.09199e-05	1.7577e-05	up	yes
SORBI_007G081400	0.192303	0.0470219	0.150287	0.481865	0.322363	0.559425	0.285712	-1.80737	0.102361	0.0430287	down	yes
SORBI_007G092400	1.2019	0.752351	1.65315	0.481865	0.184208	0.101714	4.69844	2.23218	0.0101735	0.0055125	up	yes
SORBI_007G094600	7.98059	7.99373	8.36596	0.433679	0.322363	0.559425	18.5031	4.2097	1.56434e-37	6.82738e-37	up	yes
SORBI_007G095600	0.0961517	0.705329	0.350669	0.530052	0.230259	0.966279	0.667298	-0.583598	0.008944	0.00490666	down	yes
SORBI_007G097000	5.7691	5.3605	4.05774	17.9736	17.5918	21.2581	0.267272	-1.90362	1.46992e-31	5.43471e-31	down	yes
SORBI_007G100600	8.36519	7.57053	6.813	22.6477	20.401	20.8513	0.356005	-1.49003	1.054e-32	4.05403e-32	down	yes
SORBI_007G115400	1.10574	0.940439	0.500956	3.61399	2.34865	2.64455	0.295931	-1.75666	6.78111e-08	7.48924e-08	down	yes
SORBI_007G116000	0.144227	0.141066	0.150287	1.20466	1.19735	0.661138	0.1422	-2.81401	1.00156e-05	8.74571e-06	down	yes
SORBI_007G116700	21.1534	22.8056	21.4409	7.56529	8.7038	9.15422	2.57244	1.36314	4.53667e-32	1.71518e-31	up	yes
SORBI_007G118300	1.15382	1.41066	1.00191	0.0963731	0.0921038	0.101714	12.2898	3.61939	3.82534e-06	3.52114e-06	up	yes
SORBI_007G120200	1.15382	0.611285	0.601147	5.05959	3.03942	3.7634	0.199475	-2.32572	1.30378e-13	2.21693e-13	down	yes
SORBI_007G124200	4.23067	4.51411	4.35832	1.83109	1.79602	1.47485	2.56825	1.36078	6.69701e-06	5.97317e-06	up	yes
SORBI_007G125300	4.80758	4.279	5.41032	13.9259	13.2169	14.0873	0.351609	-1.50795	1.06562e-22	2.89226e-22	down	yes
SORBI_007G126000	0.624986	0.752351	0.45086	0.0240933	0.0230259	0.0254284	25.2	4.65535	0.000236957	0.00017149	up	yes
SORBI_007G130000	8.41327	7.94671	7.21376	32.4295	27.6311	26.6998	0.271711	-1.87986	6.59023e-70	5.36397e-69	down	yes
SORBI_007G131700	3.94222	3.71473	4.75908	1.63834	0.967089	1.01714	3.42741	1.77712	6.43351e-06	5.74935e-06	up	yes
SORBI_007G132900	30.5281	28.7304	39.325	92.6627	95.7879	82.1337	0.364336	-1.45666	3.69503e-150	7.35743e-149	down	yes
SORBI_007G136900	1467.66	1516.22	1511.28	592.887	651.818	745.408	2.25875	1.17552	0	0	up	yes
SORBI_007G142900	14.6631	11.9906	11.5721	30.1166	32.0521	30.9718	0.41041	-1.28486	2.0629e-26	6.39204e-26	down	yes
SORBI_007G143100	22.2591	19.6552	19.938	1.10829	1.56576	1.27142	15.6768	3.97056	5.42309e-103	6.74893e-102	up	yes
SORBI_007G143200	0.624986	0.564263	1.30249	0.0240933	0.138156	0.203427	6.81405	2.76851	0.000236957	0.00017149	up	yes
SORBI_007G144900	13.6055	16.3636	14.9786	6.26425	4.83545	7.01824	2.48084	1.31083	3.06283e-14	5.41715e-14	up	yes
SORBI_007G148100	1.49035	1.5047	0.851625	3.42124	3.54599	2.49198	0.406659	-1.29811	5.70379e-05	4.52244e-05	down	yes
SORBI_007G149200	3.31723	4.60815	3.80726	15.1788	15.2432	13.477	0.267265	-1.90366	5.80655e-39	2.62942e-38	down	yes
SORBI_007G149600	144.949	140.549	138.264	433.92	434.499	421.298	0.328569	-1.60573	0	0	down	yes
SORBI_007G150700	2.16341	1.41066	1.95373	5.49327	4.19072	5.23825	0.37044	-1.43269	2.4553e-08	2.80645e-08	down	yes
SORBI_007G152600	11.2017	11.3323	9.36787	5.34871	4.65124	4.42454	2.21164	1.14512	3.38838e-11	4.88184e-11	up	yes
SORBI_007G152900	4.08645	3.52664	2.70516	11.7575	11.7893	12.1039	0.289426	-1.78873	3.02335e-19	7.03081e-19	down	yes
SORBI_007G153900	34.1338	37.0063	33.9147	14.0223	17.6839	15.0028	2.24914	1.16937	5.14509e-41	2.44767e-40	up	yes
SORBI_007G154200	8.9421	12.6019	8.96711	4.14404	4.8815	3.66169	2.40487	1.26596	9.59185e-10	1.23508e-09	up	yes
SORBI_007G154300	8.89403	5.50157	7.51434	2.79482	2.21049	3.66169	2.52797	1.33798	8.01334e-17	1.64913e-16	up	yes
SORBI_007G154500	4.71143	3.05643	4.15793	14.6487	14.3221	12.0022	0.291064	-1.78059	5.7642e-26	1.75832e-25	down	yes
SORBI_007G158000	0.0240379	0.023511	0.0250478	2.74663	2.3947	2.5937	0.00938545	-6.73536	9.80845e-15	1.78253e-14	down	yes
SORBI_007G160300	7.25945	8.27586	9.0673	27.2736	27.2627	26.8524	0.302285	-1.72602	1.22003e-57	8.31453e-57	down	yes
SORBI_007G161500	39.5664	40.2038	36.8703	10.9383	13.9998	14.6976	2.94281	1.5572	1.11642e-79	1.04344e-78	up	yes
SORBI_007G164400	0.480758	0.846395	1.00191	3.99948	2.62496	2.54284	0.254063	-1.97674	8.93128e-16	1.72052e-15	down	yes
SORBI_007G166300	160.044	143.464	156.248	59.8477	62.4003	66.3173	2.43818	1.28581	5.93996e-216	1.91572e-214	up	yes
SORBI_007G167400	0.624986	1.03448	0.400765	0.0240933	0.0460519	0.0254284	21.5565	4.43005	0.000236957	0.00017149	up	yes
SORBI_007G168000	6.39408	5.12539	7.21376	1.4456	1.70392	1.11885	4.38886	2.13384	6.49001e-17	1.34126e-16	up	yes
SORBI_007G168900	42.5471	42.978	40.1266	146.824	151.879	146.366	0.282319	-1.8246	6.23873e-276	2.89576e-274	down	yes
SORBI_007G172100	62.2101	64.279	63.8218	29.3938	24.2233	28.6832	2.3124	1.20939	3.00408e-56	2.00356e-55	up	yes
SORBI_007G175200	1.5865	1.69279	1.80344	0.674612	0.414467	0.406854	3.3977	1.76456	0.00505638	0.00291817	up	yes
SORBI_007G178500	65.8639	68.605	70.5346	23.515	24.822	23.3433	2.85997	1.516	2.54357e-96	2.91706e-95	up	yes
SORBI_007G184100	5.33642	5.7837	5.81109	17.058	16.0721	16.7827	0.339215	-1.55973	5.90922e-31	2.15123e-30	down	yes
SORBI_007G185800	0.673062	0.564263	0.601147	0.240933	0.230259	0.254284	2.53416	1.34151	0.0356244	0.0170313	up	yes
SORBI_007G187700	17.8842	14.6708	14.0769	52.8606	54.2031	47.8054	0.301105	-1.73166	1.41275e-83	1.40043e-82	down	yes
SORBI_007G187800	6.77869	5.54859	6.36214	2.60207	2.76311	3.00055	2.23404	1.15966	2.54275e-10	3.42904e-10	up	yes
SORBI_007G188000	0.432682	0.564263	0.601147	2.74663	2.80916	2.79712	0.191321	-2.38593	4.99148e-10	6.56504e-10	down	yes
SORBI_007G190200	77.2098	87.7899	79.8023	11.4684	16.4866	17.0879	5.43487	2.44225	1.88642e-246	7.49064e-245	up	yes
SORBI_007G190900	0.432682	0.423197	0.45086	0.0481865	0.0921038	0.0254284	7.88529	2.97916	0.00718333	0.0040096	up	yes
SORBI_007G195600	4.08645	3.47962	3.50669	9.05907	7.4604	7.67938	0.457574	-1.12792	2.46562e-10	3.32829e-10	down	yes
SORBI_007G196000	1.87496	2.06896	1.40268	4.43316	4.14467	4.22111	0.417737	-1.25933	2.48474e-06	2.34336e-06	down	yes
SORBI_007G202000	35.3838	33.9969	31.1094	72.2316	68.5712	69.6229	0.477556	-1.06626	4.04514e-60	2.85887e-59	down	yes
SORBI_007G204400	30.9608	31.2696	34.3656	14.7451	13.2169	15.257	2.23503	1.1603	2.14668e-28	7.1865e-28	up	yes
SORBI_007G206600	0.240379	0.141066	0.150287	1.34922	0.552623	1.01714	0.182163	-2.45669	2.71812e-05	2.24967e-05	down	yes
SORBI_007G207700	9.85554	11.4734	11.2715	31.2249	33.5258	30.5649	0.342026	-1.54782	1.21061e-54	7.77952e-54	down	yes
SORBI_007G207800	25.6725	24.4044	23.8956	10.842	11.1906	11.0359	2.23695	1.16153	7.5761e-30	2.6662e-29	up	yes
SORBI_007G210200	28.557	28.1191	31.2596	90.9762	88.6499	85.0834	0.332197	-1.58989	1.25831e-156	2.67616e-155	down	yes
SORBI_007G210800	0.288455	0.376175	0.0250478	0.915544	1.1513	0.864565	0.235272	-2.0876	0.00761648	0.0042328	down	yes
SORBI_007G211900	0.288455	0.23511	0.300573	3.18031	2.67101	3.61083	0.0870984	-3.52121	3.70236e-14	6.50806e-14	down	yes
SORBI_007G212000	5.24026	6.91222	5.91128	2.12021	2.3947	2.69541	2.50527	1.32496	1.01182e-07	1.09823e-07	up	yes
SORBI_007G212400	96.1036	90.8934	92.9774	41.6814	43.2427	46.0763	2.1372	1.09572	8.54533e-102	1.05013e-100	up	yes
SORBI_007G212900	0.480758	0.329154	0.601147	0.0240933	0.0230259	0.254284	4.68163	2.22701	0.00154992	0.000987137	up	yes
SORBI_007G213100	18.9419	20.1254	18.4853	5.30052	7.4604	6.61138	2.97087	1.57088	1.32866e-38	5.93453e-38	up	yes
SORBI_007G213700	19.7592	22.8056	20.8899	6.16788	6.76963	7.8828	3.04773	1.60773	1.11405e-35	4.65228e-35	up	yes
SORBI_007G218100	3.89414	3.4326	3.30631	13.3477	15.5655	12.3582	0.257637	-1.95659	1.55153e-26	4.82057e-26	down	yes
SORBI_007G218700	0.673062	0.752351	1.00191	0.289119	0.0921038	0.457711	2.89334	1.53274	0.0704692	0.0309521	up	yes
SORBI_007G218800	362.492	364.044	374.314	163.063	168.228	168.997	2.20043	1.13779	0	0	up	yes
SORBI_007G219400	2.01918	2.68025	2.85545	11.4202	8.65775	7.37423	0.275201	-1.86144	1.95028e-34	7.89948e-34	down	yes
SORBI_007G220700	2.83647	2.39812	3.55679	17.4917	16.6708	14.9519	0.178998	-2.48198	1.33159e-54	8.54899e-54	down	yes
SORBI_007G221700	2.11534	3.15047	2.85545	7.32435	6.44726	7.06909	0.389682	-1.35963	1.98985e-15	3.74913e-15	down	yes
SORBI_007G221800	110.046	111.63	116.673	341.45	346.725	354.268	0.324572	-1.62339	0	0	down	yes
SORBI_007G223500	41.6337	43.4953	45.8876	15.1306	17.3616	17.4439	2.62369	1.3916	4.77955e-60	3.37097e-59	up	yes
SORBI_008G000800	22.7879	20.2665	24.4466	87.7477	83.4921	82.6931	0.265822	-1.91147	1.18075e-185	3.13626e-184	down	yes
SORBI_008G006800	20.0476	21.7241	22.7434	66.8347	66.7752	61.8419	0.330082	-1.5991	6.40511e-122	9.79958e-121	down	yes
SORBI_008G008100	0.0480758	0.23511	0.250478	1.25285	1.93418	1.47485	0.114474	-3.12691	1.93019e-07	2.04118e-07	down	yes
SORBI_008G009000	1.49035	2.30407	1.75335	4.96321	5.15781	3.81426	0.39811	-1.32876	1.60923e-10	2.20564e-10	down	yes
SORBI_008G010500	2.30764	3.10345	1.90363	0.14456	0.0230259	0.0254284	37.8974	5.24403	1.15447e-11	1.72707e-11	up	yes
SORBI_008G012700	2.25956	2.30407	4.75908	0.337306	0.230259	0.0508568	15.075	3.91409	1.018e-08	1.20593e-08	up	yes
SORBI_008G012900	10.3363	9.68652	13.125	4.72228	4.69729	6.56053	2.07432	1.05264	2.4935e-11	3.63292e-11	up	yes
SORBI_008G013800	0.913441	0.611285	0.350669	0.0963731	0.184208	0.0508568	5.65837	2.50039	7.86819e-05	6.11227e-05	up	yes
SORBI_008G015800	15.5285	18.2445	14.4776	6.31244	5.52623	6.05196	2.69698	1.43134	6.91392e-20	1.65259e-19	up	yes
SORBI_008G019100	10.144	11.8495	10.9709	4.77047	4.7894	4.17026	2.40089	1.26357	1.42292e-10	1.95888e-10	up	yes
SORBI_008G019600	7.49983	6.30094	6.7629	16.1907	16.8089	18.8679	0.396466	-1.33473	1.81564e-16	3.6641e-16	down	yes
SORBI_008G020500	6.49024	4.89028	5.41032	16.6725	18.1905	18.6644	0.313686	-1.67261	1.04362e-22	2.8359e-22	down	yes
SORBI_008G020900	3.84607	3.33856	3.00573	9.44456	7.92092	7.93366	0.402795	-1.31188	1.17184e-12	1.88128e-12	down	yes
SORBI_008G021300	95.3344	87.884	93.7789	35.899	38.7296	40.9906	2.39577	1.26049	4.24949e-128	6.88491e-127	up	yes
SORBI_008G021800	0.721137	0.376175	0.500956	0.192746	0.0460519	0.0254284	6.04886	2.59666	0.00941306	0.00513772	up	yes
SORBI_008G023600	0.0240379	0.0940439	0.0250478	5.15596	5.24991	7.11995	0.00816678	-6.93602	1.00098e-24	2.91986e-24	down	yes
SORBI_008G025300	0.961517	0.705329	0.551051	0.0963731	0.230259	0.0508568	5.87539	2.55468	4.3035e-05	3.46136e-05	up	yes
SORBI_008G025600	17.9323	17.7743	16.9824	44.0425	48.2624	50.9076	0.367908	-1.44258	3.37221e-53	2.09075e-52	down	yes
SORBI_008G025800	161.487	170.266	172.128	509.187	533.557	485.428	0.329728	-1.60065	0	0	down	yes
SORBI_008G026800	9.23056	9.87461	8.26577	3.75855	3.6381	3.71255	2.46381	1.30089	2.0915e-12	3.28328e-12	up	yes
SORBI_008G030100	80.7193	86.3323	83.86	31.4658	37.0718	35.498	2.41179	1.2701	4.62669e-103	5.76828e-102	up	yes
SORBI_008G030800	56.4891	64.42	57.4095	12.5285	14.4603	15.8165	4.16581	2.0586	2.42465e-138	4.37171e-137	up	yes
SORBI_008G031300	0.769213	0.799373	0.751434	0.0963731	0.0921038	0.0254284	10.846	3.43909	0.000477049	0.000329358	up	yes
SORBI_008G032400	0.240379	0.282132	0.90172	0.0481865	0.0230259	0.203427	5.18582	2.37457	0.0892548	0.038095	up	yes
SORBI_008G034200	3.173	2.96238	3.3564	7.22798	8.93406	8.84908	0.379503	-1.39782	6.36469e-09	7.68274e-09	down	yes
SORBI_008G035900	7.1633	7.47649	6.51243	17.3953	15.5195	14.545	0.445686	-1.1659	1.24442e-21	3.23565e-21	down	yes
SORBI_008G036000	3.65376	2.96238	2.90554	0.192746	0.184208	0.0508568	22.2568	4.47617	3.7233e-18	8.2005e-18	up	yes
SORBI_008G038000	0.336531	0.564263	0.400765	0.0481865	0.0230259	0.0508568	10.6625	3.41447	0.0253865	0.0125436	up	yes
SORBI_008G041300	10.6248	10.2508	8.91701	1.54197	2.34865	1.98341	5.07191	2.34253	6.12163e-36	2.56889e-35	up	yes
SORBI_008G042200	1.44227	1.55172	1.95373	4.57772	4.46703	4.88225	0.355261	-1.49305	2.41345e-09	3.021e-09	down	yes
SORBI_008G042700	7.25945	8.51097	7.51434	25.1534	19.1115	20.0884	0.361827	-1.46663	4.55232e-49	2.57174e-48	down	yes
SORBI_008G046400	0.288455	0.23511	0.551051	0.0481865	0.0460519	0.0508568	7.40628	2.88875	0.0476628	0.0218295	up	yes
SORBI_008G047500	9.71132	9.78056	8.96711	25.057	21.3681	18.8679	0.435866	-1.19804	1.5924e-33	6.25444e-33	down	yes
SORBI_008G053200	712.003	742.476	733.349	228.067	251.305	266.846	2.93189	1.55183	0	0	up	yes
SORBI_008G055000	10.8651	10.2038	9.91893	5.34871	4.9736	3.30569	2.27383	1.18513	2.84843e-10	3.82699e-10	up	yes
SORBI_008G059000	5.52872	6.67711	5.05965	1.10829	0.967089	0.813709	5.9761	2.5792	3.64628e-16	7.21852e-16	up	yes
SORBI_008G059400	2.11534	2.30407	1.65315	0.385492	0.690778	0.355998	4.23982	2.084	1.84527e-07	1.95439e-07	up	yes
SORBI_008G063500	176.39	158.511	179.993	71.8461	64.0582	66.0121	2.55004	1.35052	3.40054e-207	1.03823e-205	up	yes
SORBI_008G065000	11.442	11.0031	11.9227	4.67409	4.8815	5.08568	2.34733	1.23102	6.03564e-15	1.10743e-14	up	yes
SORBI_008G066700	1.2019	1.41066	1.25239	4.52954	3.17758	3.91597	0.332523	-1.58847	6.49918e-11	9.19028e-11	down	yes
SORBI_008G066900	0.192303	0.141066	0.45086	1.87928	1.01314	1.06799	0.198017	-2.3363	1.2219e-08	1.43731e-08	down	yes
SORBI_008G068100	2.59609	3.33856	2.2543	8.52902	8.74986	6.86567	0.339164	-1.55995	9.07546e-17	1.8638e-16	down	yes
SORBI_008G070300	0.769213	0.611285	0.400765	2.45751	2.53285	1.83084	0.261136	-1.93713	1.13474e-05	9.85978e-06	down	yes
SORBI_008G070400	0.0961517	0.517241	0.300573	1.20466	1.3355	1.37313	0.233554	-2.09817	1.99965e-06	1.90761e-06	down	yes
SORBI_008G075100	2.69225	2.68025	2.95564	7.32435	6.63147	7.98452	0.379581	-1.39752	1.06395e-11	1.59478e-11	down	yes
SORBI_008G077800	104.469	107.304	110.962	31.1285	32.5126	39.1597	3.13941	1.6505	6.97951e-191	1.9102e-189	up	yes
SORBI_008G079100	0.0480758	0.023511	0.0250478	1.68653	2.71706	1.32228	0.0168768	-5.88881	9.42911e-10	1.21527e-09	down	yes
SORBI_008G080100	1.92303	2.06896	2.40459	46.5	42.8743	40.6346	0.0492011	-4.34516	8.62115e-219	2.84727e-217	down	yes
SORBI_008G080400	14.1824	13.4013	11.9227	98.0114	87.8209	86.4565	0.14509	-2.78498	0	0	down	yes
SORBI_008G080600	12.4997	9.68652	12.0229	4.72228	4.32888	4.1194	2.5974	1.37707	3.42901e-18	7.5669e-18	up	yes
SORBI_008G081200	5.7691	4.13793	3.65698	0.819171	0.782882	1.11885	4.98511	2.31763	1.75702e-20	4.32302e-20	up	yes
SORBI_008G081800	0.57691	0.470219	0.150287	1.20466	1.05919	1.67827	0.303748	-1.71905	0.0302563	0.0146847	down	yes
SORBI_008G087200	13.8939	13.0251	11.9227	27.9482	28.4601	28.4289	0.457839	-1.12709	1.52858e-23	4.27725e-23	down	yes
SORBI_008G089600	2.11534	2.30407	2.3044	0.481865	0.414467	0.711995	4.18062	2.06372	1.66136e-06	1.59642e-06	up	yes
SORBI_008G092400	0.336531	0.470219	1.20229	0.0240933	0.0230259	0.101714	13.4987	3.75474	0.0107665	0.00577863	up	yes
SORBI_008G095900	2.25956	1.73981	2.05392	6.69793	6.63147	6.45881	0.305904	-1.70885	4.91965e-12	7.52542e-12	down	yes
SORBI_008G096000	67.0658	66.9592	63.2206	142.054	137.465	136.245	0.474417	-1.07577	3.04828e-126	4.83609e-125	down	yes
SORBI_008G100700	10.769	10.0627	10.9709	25.9725	27.4469	25.3775	0.403602	-1.309	3.92593e-31	1.43683e-30	down	yes
SORBI_008G100800	0.240379	0.329154	0.150287	0.578239	0.690778	0.406854	0.42952	-1.2192	0.0840884	0.0362776	down	yes
SORBI_008G104000	3.55761	2.44514	2.85545	8.62539	10.3156	8.84908	0.318754	-1.64949	1.83934e-11	2.70739e-11	down	yes
SORBI_008G105300	5.38449	3.57367	4.35832	25.8762	25.0062	26.2421	0.172662	-2.53398	1.10586e-67	8.7925e-67	down	yes
SORBI_008G107400	1.10574	1.97492	1.50287	0.240933	0.230259	0.711995	3.87389	1.95378	0.000418114	0.000292252	up	yes
SORBI_008G109100	14.8074	13.3542	14.0769	30.2611	30.8087	28.7849	0.470074	-1.08904	3.01108e-26	9.2715e-26	down	yes
SORBI_008G110700	0.144227	0.141066	0.250478	0.867358	0.73683	0.966279	0.208433	-2.26234	0.000584065	0.000397776	down	yes
SORBI_008G113000	17.5958	13.4953	16.7319	7.66166	6.72357	8.18794	2.11858	1.08309	6.76859e-20	1.62011e-19	up	yes
SORBI_008G113800	4.66336	5.31348	4.40841	17.6363	15.5655	15.5113	0.295305	-1.75972	3.87979e-38	1.71618e-37	down	yes
SORBI_008G114500	119.228	132.038	124.688	378.168	395.171	362.965	0.330856	-1.59572	0	0	down	yes
SORBI_008G114900	3.94222	3.57367	4.45851	19.3228	17.776	16.9353	0.221608	-2.17392	9.43614e-52	5.70114e-51	down	yes
SORBI_008G115500	1.29805	1.45768	0.601147	0.481865	0.506571	0.254284	2.70123	1.43362	0.00450578	0.002628	up	yes
SORBI_008G117300	2.11534	1.73981	2.55487	0.0481865	0.414467	0.15257	10.419	3.38115	5.68093e-12	8.66352e-12	up	yes
SORBI_008G117800	0.480758	0.752351	0.751434	0.14456	0.184208	0.203427	3.72898	1.89878	0.0467432	0.0215333	up	yes
SORBI_008G118800	15.8169	12.1787	11.1713	34.4534	30.8548	34.0232	0.394306	-1.34261	7.90206e-34	3.12873e-33	down	yes
SORBI_008G122400	4.90373	5.59561	5.20994	1.25285	0.782882	0.966279	5.23292	2.38762	4.38092e-12	6.72512e-12	up	yes
SORBI_008G123000	7.59598	8.88715	8.81682	21.443	20.0786	18.461	0.421788	-1.24541	6.53694e-33	2.53133e-32	down	yes
SORBI_008G123400	17.115	16.2226	17.1327	41.9705	42.5059	40.6854	0.40324	-1.31029	1.19318e-50	6.99369e-50	down	yes
SORBI_008G125700	34.7107	34.6552	35.4176	107.938	103.11	97.8993	0.339163	-1.55995	5.20204e-180	1.31381e-178	down	yes
SORBI_008G127300	0.480758	0.329154	0.0250478	1.10829	1.01314	1.67827	0.219743	-2.18611	0.0214528	0.0107861	down	yes
SORBI_008G129200	20.913	20.6426	21.491	63.8472	66.0844	64.0287	0.325049	-1.62127	7.52353e-105	9.57096e-104	down	yes
SORBI_008G130800	0.288455	0.423197	0.601147	0.0240933	0.0230259	0.0254284	18.0957	4.17757	0.0208701	0.0105301	up	yes
SORBI_008G131300	0.144227	0.423197	0.601147	0.626425	0.874986	0.254284	0.665589	-0.587296	0.00945439	0.00515619	down	yes
SORBI_008G135500	71.9695	73.1191	73.7908	233.705	208.154	187.712	0.347664	-1.52423	0	0	down	yes
SORBI_008G136400	2.01918	0.987461	2.15411	0.626425	0.414467	0.813709	2.78268	1.47647	6.31818e-05	4.98083e-05	up	yes
SORBI_008G136500	2.11534	1.73981	1.85354	0.433679	0.276311	0.457711	4.88882	2.28949	5.77544e-07	5.81569e-07	up	yes
SORBI_008G137700	8.12481	7.00627	8.46615	22.7922	20.3549	20.953	0.368131	-1.44171	1.40811e-34	5.73728e-34	down	yes
SORBI_008G138000	0.240379	0.329154	0.90172	1.68653	2.16444	2.54284	0.230106	-2.11963	5.42901e-07	5.47808e-07	down	yes
SORBI_008G139900	71.8253	70.0627	80.3032	31.7549	28.8745	31.1244	2.4216	1.27596	7.42707e-74	6.41768e-73	up	yes
SORBI_008G140600	0.192303	0.517241	0.45086	1.7829	2.53285	2.54284	0.16919	-2.56328	3.96681e-08	4.46431e-08	down	yes
SORBI_008G141600	4.42298	4.18495	5.51051	1.73472	1.51971	2.69541	2.37291	1.24666	5.1466e-07	5.21226e-07	up	yes
SORBI_008G142900	1.15382	1.59875	1.75335	2.98757	4.74334	4.42454	0.370691	-1.43171	2.93807e-05	2.42034e-05	down	yes
SORBI_008G143000	1.15382	0.987461	1.35258	5.87876	5.01965	5.28911	0.215837	-2.21199	2.46594e-17	5.21067e-17	down	yes
SORBI_008G144500	1.49035	1.17555	1.05201	0.337306	0.414467	0.254284	3.69552	1.88578	5.52315e-05	4.38927e-05	up	yes
SORBI_008G145500	0.673062	1.22257	0.90172	0.289119	0.230259	0.0254284	5.13457	2.36024	0.0704692	0.0309521	up	yes
SORBI_008G148000	33.3165	31.8338	32.7124	125.044	114.255	113.614	0.2773	-1.85048	4.49623e-257	1.89491e-255	down	yes
SORBI_008G148100	0.0480758	0.141066	0.0500956	2.5057	0.921038	0.508568	0.0607925	-4.03996	6.04481e-14	1.0502e-13	down	yes
SORBI_008G148300	5.62487	5.54859	4.60879	20.142	22.2431	21.5633	0.246797	-2.0186	5.03387e-41	2.39642e-40	down	yes
SORBI_008G149000	2.21149	3.52664	2.85545	0.481865	1.1513	0.762852	3.58662	1.84262	6.04163e-07	6.07216e-07	up	yes
SORBI_008G150100	0.0240379	0.023511	0.150287	0.240933	0.414467	0.406854	0.186241	-2.42475	0.0404263	0.0190265	down	yes
SORBI_008G156600	7.30753	7.52351	8.06539	23.6596	20.8154	21.5124	0.346981	-1.52707	6.60782e-43	3.30851e-42	down	yes
SORBI_008G158900	1.92303	2.3511	2.70516	5.34871	5.34202	5.84853	0.421983	-1.24474	3.53621e-09	4.36203e-09	down	yes
SORBI_008G159600	0.336531	0.564263	0.350669	1.34922	2.44075	1.57656	0.233198	-2.10037	0.000238896	0.000172784	down	yes
SORBI_008G159700	2.01918	1.03448	1.80344	4.24042	3.6381	4.88225	0.380628	-1.39355	4.29968e-05	3.46026e-05	down	yes
SORBI_008G159800	0.144227	0.188088	0.100191	0.481865	0.460519	0.559425	0.28799	-1.79591	0.0459086	0.0212114	down	yes
SORBI_008G160900	0.432682	0.705329	0.0500956	1.63834	1.93418	1.62742	0.228485	-2.12983	8.22867e-05	6.37429e-05	down	yes
SORBI_008G163200	4.03837	2.53918	3.65698	0.481865	0.0921038	0.355998	11.0053	3.46012	5.82577e-16	1.13888e-15	up	yes
SORBI_008G163400	0.384607	0.423197	0.500956	1.10829	1.42761	1.06799	0.363152	-1.46136	0.00584664	0.00331955	down	yes
SORBI_008G165500	0.192303	0.376175	0.150287	0.481865	0.0921038	0.508568	0.663964	-0.590823	0.102361	0.0430287	down	yes
SORBI_008G169300	0.192303	0.0940439	0.150287	0.530052	0.782882	1.01714	0.187391	-2.41588	0.0648229	0.0287796	down	yes
SORBI_008G170500	1.34612	0.846395	0.45086	2.98757	2.30259	1.47485	0.390743	-1.35571	0.000273924	0.000196403	down	yes
SORBI_008G171900	20.6245	20.9248	18.7858	79.7969	72.3475	71.2504	0.270083	-1.88853	8.41819e-170	2.02909e-168	down	yes
SORBI_008G175600	1.97111	1.83386	2.2543	0.915544	0.598674	0.864565	2.54721	1.34892	0.0041748	0.00245035	up	yes
SORBI_008G175700	1.10574	1.41066	0.951816	0.530052	0.414467	0.305141	2.77533	1.47266	0.0381146	0.0180897	up	yes
SORBI_008G176800	26.3936	30.8934	28.2038	65.7746	64.6108	64.5881	0.438474	-1.18944	1.79185e-80	1.6885e-79	down	yes
SORBI_008G180200	1.49035	1.64577	2.00382	4.62591	3.77625	5.18739	0.378227	-1.40267	3.30799e-09	4.09153e-09	down	yes
SORBI_008G181300	2.11534	1.59875	2.40459	0.867358	0.690778	0.915422	2.47363	1.30663	0.000825102	0.000549285	up	yes
SORBI_008G182800	2.16341	2.82132	2.35449	0.192746	0.506571	0.101714	9.16222	3.1957	3.78009e-10	5.01786e-10	up	yes
SORBI_008G187400	0.336531	1.03448	0.45086	0.867358	2.07233	1.22056	0.437924	-1.19125	0.0249003	0.0123562	down	yes
SORBI_008G189500	58.5083	80.4545	71.0856	7.56529	10.638	13.0193	6.72745	2.75006	6.68884e-201	1.93879e-199	up	yes
SORBI_008G190000	23.3649	20.3135	22.6432	76.0384	71.7028	72.5218	0.301102	-1.73168	1.28935e-134	2.26528e-133	down	yes
SORBI_009G001200	11.0574	9.87461	10.7706	36.9109	35.6902	35.6506	0.29286	-1.77172	2.75658e-68	2.19935e-67	down	yes
SORBI_009G002200	21.6822	21.7712	22.6432	48.6684	54.2031	46.6357	0.442096	-1.17757	6.64133e-50	3.83386e-49	down	yes
SORBI_009G002600	5.67295	7.47649	7.76482	2.12021	3.13153	3.05141	2.51884	1.33276	3.47429e-09	4.28718e-09	up	yes
SORBI_009G004500	7.74021	6.34796	8.26577	2.84301	3.13153	1.67827	2.92101	1.54647	2.71492e-12	4.2262e-12	up	yes
SORBI_009G008300	1.24997	1.9279	1.05201	0.530052	0.368415	0.15257	4.02448	2.0088	0.0126073	0.00668291	up	yes
SORBI_009G009000	12.9805	13.8715	11.5721	1.10829	0.460519	1.67827	11.8334	3.56479	8.0775e-54	5.08138e-53	up	yes
SORBI_009G009500	73.3637	70.3448	74.6925	5.34871	5.34202	6.0011	13.0843	3.70977	0	0	up	yes
SORBI_009G009600	0.961517	0.846395	1.25239	0.0481865	0.184208	0.101714	9.15963	3.19529	7.59738e-06	6.72298e-06	up	yes
SORBI_009G009700	0.673062	0.987461	0.0250478	0.192746	0.322363	0.305141	2.05495	1.0391	0.0155711	0.00808573	up	yes
SORBI_009G012500	5.24026	4.13793	3.15602	12.8658	12.0195	12.7142	0.333361	-1.58484	1.08088e-16	2.20986e-16	down	yes
SORBI_009G014600	17.8361	18.1034	16.231	0.0963731	0.276311	0.355998	71.5958	6.1618	1.01175e-82	9.91481e-82	up	yes
SORBI_009G015900	36.2492	38.4169	36.0187	107.07	110.34	112.495	0.335504	-1.5756	3.96458e-167	9.39133e-166	down	yes
SORBI_009G018000	3.173	3.05643	2.70516	9.83005	9.07222	9.30679	0.316728	-1.65869	7.11975e-18	1.54826e-17	down	yes
SORBI_009G019100	0.384607	0.752351	0.701338	0.0481865	0.138156	0.305141	3.7403	1.90316	0.0135056	0.00710499	up	yes
SORBI_009G022600	1.05767	0.846395	1.35258	0.240933	0.276311	0.406854	3.52413	1.81727	0.000705094	0.000473801	up	yes
SORBI_009G023900	0.0961517	0.141066	0.0250478	1.30104	0.598674	1.11885	0.0868842	-3.52476	5.93489e-07	5.971e-07	down	yes
SORBI_009G024600	10.8171	9.73354	10.8206	4.24042	2.76311	4.42454	2.7451	1.45686	3.99918e-15	7.405e-15	up	yes
SORBI_009G024900	2.93263	2.16301	2.80535	8.38446	8.56565	8.44223	0.311156	-1.68429	4.71653e-14	8.25068e-14	down	yes
SORBI_009G025100	0.384607	0.188088	0.601147	1.63834	1.47366	1.5257	0.253108	-1.98217	3.16008e-05	2.59018e-05	down	yes
SORBI_009G0278001	9.80747	10.674	9.31778	1.68653	0.782882	0.610281	9.67604	3.27442	2.54938e-30	9.11665e-30	up	yes
SORBI_009G0278002	2.21149	1.78683	2.60497	0.481865	0.276311	0.711995	4.49151	2.1672	6.04163e-07	6.07216e-07	up	yes
SORBI_009G028600	0.480758	0.470219	0.350669	1.87928	2.16444	1.16971	0.249672	-2.00189	1.83676e-05	1.55505e-05	down	yes
SORBI_009G028900	2.88455	2.49216	3.65698	1.34922	0.967089	1.5257	2.35129	1.23345	0.000582115	0.000396697	up	yes
SORBI_009G031000	5.81717	6.01881	5.31013	2.74663	2.90127	1.98341	2.24681	1.16788	1.32625e-06	1.28938e-06	up	yes
SORBI_009G031400	225.572	230.925	224.027	510.633	485.018	482.784	0.4603	-1.11935	0	0	down	yes
SORBI_009G033400	29.8551	33.2445	29.9071	13.0586	15.3353	13.833	2.20255	1.13917	2.33767e-32	8.89678e-32	up	yes
SORBI_009G033800	9.61517	8.08777	8.06539	29.7793	29.0587	30.6158	0.288063	-1.79554	8.75364e-51	5.14842e-50	down	yes
SORBI_009G034300	212.736	222.414	219.87	100.71	107.853	105.121	2.08815	1.06222	5.84629e-187	1.5688e-185	up	yes
SORBI_009G035200	0.624986	0.846395	0.651243	0.14456	0.0460519	0.0508568	8.79048	3.13594	0.0096804	0.00526607	up	yes
SORBI_009G035600	0.144227	0.376175	0.150287	0.674612	0.138156	0.406854	0.549916	-0.862716	0.0054846	0.00313946	down	yes
SORBI_009G038800	5.72102	6.11285	5.81109	14.0705	12.388	11.9513	0.459387	-1.12222	3.68306e-18	8.11448e-18	down	yes
SORBI_009G042000	4.95181	5.07837	5.41032	12.6731	11.559	11.9005	0.427329	-1.22658	1.53026e-17	3.26972e-17	down	yes
SORBI_009G044400	4.80758	6.06583	4.45851	1.10829	0.967089	0.762852	5.40193	2.43347	6.69461e-13	1.09108e-12	up	yes
SORBI_009G044600	13.942	14.0596	18.3851	5.10777	5.43412	5.84853	2.8301	1.50086	5.36723e-21	1.35752e-20	up	yes
SORBI_009G047400	0.0480758	0.282132	0.200382	0.433679	0.967089	0.762852	0.245232	-2.02778	0.00706303	0.00395112	down	yes
SORBI_009G048100	5.48064	7.47649	8.26577	0.481865	0.276311	0.203427	22.0703	4.46404	1.69087e-23	4.72175e-23	up	yes
SORBI_009G048300	2.01918	2.63323	2.35449	7.37254	7.32225	5.23825	0.351522	-1.50831	2.42278e-16	4.85514e-16	down	yes
SORBI_009G049800	11.8747	9.82758	9.76864	1.49378	1.01314	0.864565	9.33444	3.22256	8.52944e-43	4.25823e-42	up	yes
SORBI_009G052400	0.480758	0.517241	0.651243	0.0240933	0.0921038	0.203427	5.15994	2.36735	0.00154992	0.000987137	up	yes
SORBI_009G053300	9.90362	9.26332	8.61644	22.9368	22.2431	19.529	0.42936	-1.21974	7.86595e-26	2.38567e-25	down	yes
SORBI_009G055300	1.49035	1.41066	0.751434	0.337306	0.460519	0.355998	3.16552	1.66244	5.52315e-05	4.38927e-05	up	yes
SORBI_009G056400	55.3353	55.0627	58.5116	20.3347	24.4535	19.9359	2.60969	1.38388	6.22109e-78	5.69055e-77	up	yes
SORBI_009G058100	1.77881	0.846395	1.85354	4.24042	2.76311	4.32283	0.395426	-1.33852	3.4808e-06	3.22518e-06	down	yes
SORBI_009G068600	0.865365	0.799373	0.500956	0.240933	0.230259	0.15257	3.47198	1.79576	0.00535629	0.0030719	up	yes
SORBI_009G070700	34.903	34.8903	34.4157	10.2155	10.5459	11.7988	3.2005	1.6783	2.29722e-66	1.78921e-65	up	yes
SORBI_009G070800	224.466	227.68	223.176	79.315	71.5646	78.828	2.93992	1.55578	0	0	up	yes
SORBI_009G071800	0.721137	0.752351	0.701338	0.192746	0.0460519	0.15257	5.55698	2.4743	0.00941306	0.00513772	up	yes
SORBI_009G072200	1.10574	0.752351	1.35258	0.289119	0.230259	0.305141	3.894	1.96125	0.00114977	0.00074747	up	yes
SORBI_009G074300	1.77881	0.940439	1.70325	0.192746	0.322363	0.457711	4.54605	2.18461	4.22985e-08	4.7479e-08	up	yes
SORBI_009G076000	0.0480758	0.0470219	0.100191	1.15648	0.690778	1.01714	0.0681782	-3.87455	6.44023e-07	6.45766e-07	down	yes
SORBI_009G076200	3.22108	2.63323	3.25621	7.75803	6.26306	6.66224	0.440477	-1.18286	2.3825e-10	3.22305e-10	down	yes
SORBI_009G077300	5.19219	6.06583	7.9151	16.1425	13.0787	16.4267	0.420021	-1.25147	1.91859e-28	6.43862e-28	down	yes
SORBI_009G080300	0.624986	0.0940439	0.45086	1.25285	2.02628	2.39027	0.206352	-2.27682	0.0349856	0.0167527	down	yes
SORBI_009G083800	37.6434	34.6552	31.7606	76.5684	77.9198	74.6578	0.454117	-1.13886	4.15023e-63	3.06891e-62	down	yes
SORBI_009G087000	25.2879	23.558	24.4466	85.5311	85.6104	85.7445	0.285311	-1.80939	4.87486e-158	1.05975e-156	down	yes
SORBI_009G087300	5.81717	5.64263	6.31204	19.6601	18.1444	20.3936	0.305368	-1.71138	1.0358e-37	4.53794e-37	down	yes
SORBI_009G088400	0.192303	0.0470219	0.250478	0.578239	0.460519	0.661138	0.288137	-1.79517	0.0404592	0.0190289	down	yes
SORBI_009G091900	1.05767	0.893417	0.651243	0.14456	0.138156	0.203427	5.35301	2.42035	6.04622e-05	4.77905e-05	up	yes
SORBI_009G092800	0.0480758	0.023511	0.0250478	2.16839	1.47366	0.762852	0.0219379	-5.51043	3.04098e-12	4.71987e-12	down	yes
SORBI_009G099700	1.73073	1.5047	1.60306	5.15596	3.49994	3.66169	0.392811	-1.34809	1.19436e-09	1.52844e-09	down	yes
SORBI_009G100100	0.288455	0.282132	0.300573	0.0481865	0.0230259	0.0254284	9.01441	3.17223	0.0476628	0.0218295	up	yes
SORBI_009G100500	10.9132	14.953	14.3273	5.34871	5.43412	5.54339	2.4619	1.29977	2.11006e-10	2.86692e-10	up	yes
SORBI_009G102900	28.7493	23.9812	27.252	76.1829	68.7555	67.7921	0.375981	-1.41127	2.01737e-102	2.49701e-101	down	yes
SORBI_009G105100	0.0480758	0.0940439	0.0250478	0.385492	0.644726	0.355998	0.120593	-3.05179	0.0133004	0.00701155	down	yes
SORBI_009G105400	5.19219	6.48903	5.61071	13.0104	13.355	14.901	0.419031	-1.25487	2.102e-17	4.45535e-17	down	yes
SORBI_009G106500	21.8264	26.8025	26.2	8.76995	9.94721	9.05251	2.69463	1.43009	8.18274e-28	2.67674e-27	up	yes
SORBI_009G109300	9.56709	8.18182	9.96902	24.6715	25.2364	22.4787	0.382915	-1.3849	5.23703e-33	2.03599e-32	down	yes
SORBI_009G110100	3.46146	4.46708	3.30631	11.0347	12.3419	11.1885	0.325034	-1.62134	1.5492e-20	3.82541e-20	down	yes
SORBI_009G113500	0.384607	1.17555	0.45086	0.0481865	0.0460519	0.0254284	16.8051	4.07083	0.0135056	0.00710499	up	yes
SORBI_009G113800	12.4997	14.7649	15.4294	3.85492	3.17758	4.1194	3.82841	1.93674	1.69552e-23	4.7328e-23	up	yes
SORBI_009G116400	1.63458	1.0815	1.55296	3.85492	3.03942	3.66169	0.404417	-1.30608	1.17999e-05	1.02362e-05	down	yes
SORBI_009G118700	0.384607	0.423197	0.500956	1.10829	1.2434	1.06799	0.382714	-1.38566	0.00584664	0.00331955	down	yes
SORBI_009G120600	0.721137	0.987461	0.45086	2.26477	2.11839	1.27142	0.381896	-1.38875	3.04938e-05	2.50632e-05	down	yes
SORBI_009G120700	3.65376	3.52664	3.75717	9.10726	11.1906	9.20508	0.370728	-1.43157	1.54826e-12	2.46656e-12	down	yes
SORBI_009G129400	24.4225	19.4201	19.1365	65.4855	58.2096	56.1968	0.350094	-1.51418	6.79875e-90	7.24098e-89	down	yes
SORBI_009G130100	5.04796	5.83072	6.26195	1.15648	1.2434	0.762852	5.41957	2.43818	1.55071e-13	2.62381e-13	up	yes
SORBI_009G131200	4.85566	4.89028	4.40841	14.5523	16.0721	14.8502	0.311258	-1.68382	1.10195e-24	3.21165e-24	down	yes
SORBI_009G132900	932.142	898.354	907.532	225.899	228.74	275.034	3.75241	1.90782	0	0	up	yes
SORBI_009G133800	2.25956	2.63323	2.85545	0.867358	0.506571	1.32228	2.87376	1.52294	0.000260846	0.000187574	up	yes
SORBI_009G134200	1.29805	2.16301	1.1522	0.481865	0.73683	0.355998	2.92962	1.55071	0.00450578	0.002628	up	yes
SORBI_009G136000	8.60557	9.82758	9.96902	38.4529	36.6573	39.77	0.247233	-2.01606	4.20307e-94	4.71784e-93	down	yes
SORBI_009G136300	2.45187	3.57367	4.45851	0.0963731	0.0460519	0.101714	42.943	5.42435	3.52421e-13	5.84612e-13	up	yes
SORBI_009G136400	3.41338	3.29154	3.4065	1.01192	1.61182	1.42399	2.49805	1.3208	9.17171e-08	9.99293e-08	up	yes
SORBI_009G137500	11.7786	12.837	13.1751	59.8959	54.8017	54.0608	0.223934	-2.15886	9.807e-161	2.18732e-159	down	yes
SORBI_009G140000	2.88455	1.78683	2.20421	0.481865	0.230259	0.457711	5.8774	2.55518	3.7895e-10	5.02939e-10	up	yes
SORBI_009G141300	39.9991	40.4859	41.379	198.818	197.378	170.065	0.215208	-2.2162	0	0	down	yes
SORBI_009G142200	0.480758	0.188088	0.350669	0.0481865	0.460519	0.0254284	1.90873	0.93261	0.00382243	0.00225917	up	yes
SORBI_009G142500	1.68265	0.141066	0.951816	0.626425	0.598674	0.355998	1.75545	0.81184	0.0012513	0.000808185	up	yes
SORBI_009G143100	382.732	373.448	370.457	146.776	159.109	165.285	2.39115	1.2577	0	0	up	yes
SORBI_009G146400	26.5859	29.2006	24.3465	7.95078	12.1577	12.0531	2.49158	1.31706	8.69748e-50	5.00399e-49	up	yes
SORBI_009G152900	186.582	189.075	187.157	502.778	521.031	511.162	0.366661	-1.44748	0	0	down	yes
SORBI_009G154100	7.5479	8.22884	8.26577	19.5637	26.5259	25.9878	0.333565	-1.58396	1.0088e-26	3.15575e-26	down	yes
SORBI_009G159600	11.0574	10.9561	11.4218	28.7674	27.9995	27.4118	0.397195	-1.33208	1.00897e-38	4.52129e-38	down	yes
SORBI_009G160700	2.7884	2.3511	1.55296	5.68601	4.8815	3.86512	0.463703	-1.10873	4.58952e-06	4.17477e-06	down	yes
SORBI_009G161500	23.2206	23.4169	19.3369	6.11969	5.38807	6.66224	3.63095	1.86035	8.09995e-50	4.66412e-49	up	yes
SORBI_009G163100	14.2304	14.0125	11.6222	47.7047	52.0847	47.8054	0.270099	-1.88844	3.96759e-88	4.11715e-87	down	yes
SORBI_009G163400	0.913441	0.705329	0.651243	2.5057	2.44075	1.93256	0.329991	-1.5995	6.32166e-05	4.98243e-05	down	yes
SORBI_009G164300	10.9613	10.8621	11.1713	2.36114	2.21049	2.64455	4.57232	2.19292	6.34974e-29	2.16153e-28	up	yes
SORBI_009G165200	3.31723	2.86834	1.85354	0.385492	1.2434	0.457711	3.85272	1.94588	1.61768e-13	2.7324e-13	up	yes
SORBI_009G167500	124.372	116.144	119.278	341.257	326.324	320.143	0.364266	-1.45694	0	0	down	yes
SORBI_009G170500	9.27863	8.65204	8.61644	2.79482	3.49994	2.49198	3.02127	1.59515	2.60145e-18	5.76348e-18	up	yes
SORBI_009G171600	0.336531	0.658307	0.400765	0.0240933	0.0230259	0.0508568	14.2443	3.83232	0.0107665	0.00577863	up	yes
SORBI_009G172500	31.4416	25.2508	29.2057	12.143	11.6051	11.1376	2.46227	1.29999	7.44063e-42	3.61483e-41	up	yes
SORBI_009G173000	41.9702	40.3918	40.3269	142.969	139.031	139.297	0.291217	-1.77983	6.82995e-265	3.0076e-263	down	yes
SORBI_009G178900	10.9132	12.3197	9.81873	30.5503	33.1574	30.5141	0.350786	-1.51134	1.26143e-45	6.74876e-45	down	yes
SORBI_009G181000	0.288455	0.023511	0.0500956	0.722798	0.506571	0.305141	0.235946	-2.08347	0.0454316	0.0210179	down	yes
SORBI_009G181500	10.3363	10.5329	9.0673	28.2855	32.6047	27.6661	0.338051	-1.56469	4.81368e-41	2.29478e-40	down	yes
SORBI_009G184200	31.2493	31.5517	28.8551	116.033	107.577	110.766	0.27411	-1.86717	3.95071e-236	1.45131e-234	down	yes
SORBI_009G189900	1.05767	2.21003	1.30249	3.99948	4.7894	4.4754	0.344548	-1.53722	7.8391e-10	1.01663e-09	down	yes
SORBI_009G190400	16.3458	15.094	15.7801	45.3917	35.7823	32.5483	0.415221	-1.26805	3.6752e-66	2.84954e-65	down	yes
SORBI_009G191300	62.114	65.5016	68.8814	29.201	26.3877	26.5472	2.39234	1.25842	9.29383e-57	6.2348e-56	up	yes
SORBI_009G192600	0.624986	0.564263	0.701338	0.0240933	0.0460519	0.0254284	19.7815	4.30608	0.000236957	0.00017149	up	yes
SORBI_009G192700	11.9709	10.0627	12.3235	36.8145	31.1311	34.7352	0.334601	-1.57949	8.19651e-62	5.93948e-61	down	yes
SORBI_009G195100	6.05755	4.89028	5.41032	13.3477	12.2037	12.2056	0.433248	-1.20674	2.24668e-14	4.01292e-14	down	yes
SORBI_009G196800	24.8552	24.0282	25.0478	5.25233	6.67752	6.96738	3.91228	1.96801	2.49516e-64	1.88152e-63	up	yes
SORBI_009G197000	11.0094	12.6019	13.8264	1.83109	1.10525	1.98341	7.60966	2.92783	1.65824e-34	6.73245e-34	up	yes
SORBI_009G197100	2.74032	1.83386	2.70516	0.240933	0.276311	0.661138	6.1774	2.627	1.62028e-12	2.57653e-12	up	yes
SORBI_009G197400	8.65365	7.61755	7.31396	2.65026	2.07233	3.15312	2.99467	1.5824	7.03841e-17	1.45241e-16	up	yes
SORBI_009G197600	5.5768	7.89968	6.86309	1.15648	0.598674	0.813709	7.91774	2.98509	6.44166e-16	1.25358e-15	up	yes
SORBI_009G198000	3.26916	4.56113	4.25812	0.963731	0.782882	1.83084	3.37905	1.75662	1.56186e-07	1.66655e-07	up	yes
SORBI_009G199300	1.29805	1.22257	1.40268	5.7342	7.87487	7.42509	0.18652	-2.4226	2.59847e-15	4.85459e-15	down	yes
SORBI_009G200000	19.2303	18.3856	14.8283	46.7891	45.7295	43.7877	0.384752	-1.378	1.60764e-55	1.05581e-54	down	yes
SORBI_009G203600	3.22108	3.90282	3.55679	1.30104	1.3355	1.11885	2.84409	1.50797	2.90729e-05	2.39699e-05	up	yes
SORBI_009G204800	0.769213	0.423197	1.05201	1.83109	1.61182	2.18684	0.398671	-1.32673	0.00232451	0.00143278	down	yes
SORBI_009G204900	7.45175	8.3699	6.96329	3.32487	3.86836	2.64455	2.31606	1.21168	6.50753e-09	7.84139e-09	up	yes
SORBI_009G205700	0.384607	0.470219	0.250478	0.0240933	0.0460519	0.0508568	9.1346	3.19134	0.00560065	0.00319365	up	yes
SORBI_009G208900	2.83647	2.11599	2.60497	8.76995	9.8551	8.5948	0.277644	-1.84869	4.47431e-16	8.80448e-16	down	yes
SORBI_009G214500	3.31723	3.19749	2.35449	9.10726	7.78277	10.0696	0.328981	-1.60392	2.32035e-14	4.14019e-14	down	yes
SORBI_009G215600	8.70172	9.02821	9.66845	3.2285	2.62496	3.7634	2.849	1.51045	1.87651e-13	3.16105e-13	up	yes
SORBI_009G217500	0.961517	1.41066	1.00191	0.0481865	0.0460519	0.305141	8.44833	3.07867	7.59738e-06	6.72298e-06	up	yes
SORBI_009G217800	3.173	4.04389	3.30631	9.05907	9.30248	8.95079	0.385291	-1.37598	4.90555e-15	9.03696e-15	down	yes
SORBI_009G220500	0.480758	0.423197	0.500956	0.963731	1.61182	1.37313	0.355793	-1.49089	0.0644146	0.0286296	down	yes
SORBI_009G221400	1.49035	0.846395	1.00191	0.385492	0.276311	0.203427	3.85869	1.94811	0.000147946	0.000110734	up	yes
SORBI_009G223100	0.144227	0.023511	0.350669	0.578239	0.506571	0.915422	0.259174	-1.94801	0.0161673	0.00836559	down	yes
SORBI_009G223500	6.00948	5.40752	5.51051	13.5404	12.8024	12.9176	0.431159	-1.21371	3.72801e-15	6.91034e-15	down	yes
SORBI_009G224700	5.48064	3.90282	3.65698	12.5285	11.6511	13.6805	0.344438	-1.53769	1.70747e-14	3.06414e-14	down	yes
SORBI_009G225300	3.26916	3.15047	2.80535	9.44456	8.24329	9.61193	0.337914	-1.56527	7.60633e-16	1.47313e-15	down	yes
SORBI_009G226000	0.0480758	0.188088	0.100191	0.433679	0.552623	0.406854	0.241434	-2.0503	0.00706303	0.00395112	down	yes
SORBI_009G226800	19.4226	18.1034	17.0325	48.813	48.3084	47.8054	0.376456	-1.40945	4.93664e-61	3.53623e-60	down	yes
SORBI_009G229400	49.3739	56.0031	51.4482	24.286	23.0259	25.1741	2.16352	1.11338	2.78924e-41	1.33711e-40	up	yes
SORBI_009G229700	1064.59	1090.81	1088.58	416.332	448.96	453.185	2.4604	1.29889	0	0	up	yes
SORBI_009G229900	2.9807	2.82132	2.80535	7.5171	9.34853	7.42509	0.354348	-1.49676	8.77936e-11	1.23107e-10	down	yes
SORBI_009G231500	9.90362	10.815	10.5702	4.38498	4.37493	4.67882	2.32826	1.21925	1.5737e-11	2.32837e-11	up	yes
SORBI_009G234600	3674.44	3726.72	3760.53	1405.79	1603.89	1673.39	2.38341	1.25302	0	0	up	yes
SORBI_009G236000	0.240379	0.0470219	0.0250478	1.0601	0.782882	0.559425	0.130056	-2.94279	0.000678491	0.000457088	down	yes
SORBI_009G237100	7.88444	8.32288	8.91701	3.85492	3.26968	3.66169	2.32928	1.21989	6.12677e-08	6.78949e-08	up	yes
SORBI_009G237400	10.3363	7.14733	7.21376	27.9482	24.4075	22.5296	0.329803	-1.60032	6.97042e-40	3.24855e-39	down	yes
SORBI_009G238700	1.00959	0.658307	1.00191	2.40933	2.76311	2.69541	0.339332	-1.55923	0.000463368	0.000320942	down	yes
SORBI_009G248800	0.0480758	0.376175	0.0500956	0.819171	0.138156	0.559425	0.312739	-1.67697	4.67589e-05	3.74504e-05	down	yes
SORBI_009G251700	0.288455	0.752351	0.45086	1.39741	1.70392	1.01714	0.36219	-1.46518	5.07509e-05	4.04825e-05	down	yes
SORBI_009G254500	21.4899	18.9498	19.7377	53.6316	52.407	48.3648	0.389741	-1.35941	4.06766e-66	3.15028e-65	down	yes
SORBI_009G254900	0.144227	0.023511	0.250478	1.0601	1.01314	0.711995	0.150154	-2.73548	5.8131e-05	4.6022e-05	down	yes
SORBI_009G257400	15.0477	17.0219	16.3312	5.87876	8.42749	7.5268	2.21686	1.14852	1.53646e-20	3.79668e-20	up	yes
SORBI_009G259500	9.51901	9.73354	8.36596	23.6114	23.3944	22.2244	0.398938	-1.32577	8.60131e-30	3.02081e-29	down	yes
SORBI_009G260200	1.53843	1.22257	1.25239	4.86684	6.81568	6.40796	0.221851	-2.17234	8.23828e-10	1.06558e-09	down	yes
SORBI_010G000500	957.863	1146.82	1181.96	454.062	356.718	397.853	2.7193	1.44324	0	0	up	yes
SORBI_010G005500	287.83	298.542	293.61	127.164	129.912	141.077	2.21016	1.14415	1.97689e-290	9.77002e-289	up	yes
SORBI_010G006300	19.4707	20.7837	23.0941	8.76995	8.7038	7.17081	2.57048	1.36204	1.50364e-20	3.71826e-20	up	yes
SORBI_010G006800	3.89414	3.52664	2.85545	1.15648	1.65787	0.966279	2.71813	1.44262	1.19462e-08	1.40619e-08	up	yes
SORBI_010G007900	0.480758	0.188088	0.200382	1.01192	0.921038	0.661138	0.33508	-1.57742	0.0451422	0.0209037	down	yes
SORBI_010G008900	23.3168	21.3009	24.4967	74.0145	68.8936	65.1475	0.332192	-1.58991	3.04622e-127	4.87788e-126	down	yes
SORBI_010G013100	29.9993	29.1536	30.7086	101.095	83.3539	75.0646	0.346269	-1.53004	1.18245e-185	3.13626e-184	down	yes
SORBI_010G013500	8.84595	9.2163	9.71854	29.972	30.9469	27.5135	0.314147	-1.67049	1.00349e-56	6.71882e-56	down	yes
SORBI_010G013700	26.1052	28.4012	27.1518	13.0104	11.8814	11.6971	2.23178	1.1582	5.65367e-22	1.48748e-21	up	yes
SORBI_010G014200	13.2209	12.5549	12.7744	31.8995	36.4731	31.2769	0.386857	-1.37013	7.07816e-38	3.10893e-37	down	yes
SORBI_010G014500	26.8263	25.815	24.1962	101.915	99.8865	91.6439	0.261846	-1.93321	1.83213e-212	5.79995e-211	down	yes
SORBI_010G014700	7.25945	8.7931	7.46424	21.6358	23.6246	23.089	0.344068	-1.53924	1.22683e-35	5.11082e-35	down	yes
SORBI_010G017400	15.192	15.7523	14.5277	48.1865	47.2953	42.5671	0.329391	-1.60213	1.94283e-83	1.9231e-82	down	yes
SORBI_010G021900	0.961517	1.12853	0.751434	2.93938	3.36179	2.18684	0.334764	-1.57879	3.01459e-06	2.81409e-06	down	yes
SORBI_010G023600	31.8743	34.4671	33.4138	82.5435	84.4131	71.1995	0.418864	-1.25545	6.19914e-107	8.1425e-106	down	yes
SORBI_010G024500	6.87484	9.82758	7.76482	35.6099	31.7297	30.0564	0.251214	-1.99301	1.25017e-97	1.45069e-96	down	yes
SORBI_010G030600	0.817289	1.0815	1.00191	0.192746	0.276311	0.15257	4.66631	2.22228	0.00335313	0.00200369	up	yes
SORBI_010G031100	1.5865	1.73981	1.1021	11.5166	12.2498	11.2902	0.126322	-2.98482	7.7729e-40	3.61763e-39	down	yes
SORBI_010G031200	0.0961517	0.0470219	0.100191	0.915544	0.921038	0.661138	0.0974348	-3.35942	7.60696e-05	5.92543e-05	down	yes
SORBI_010G031300	9.13441	8.98119	9.0673	4.19223	3.59205	3.45826	2.41786	1.27373	4.25483e-10	5.62632e-10	up	yes
SORBI_010G032700	9.27863	9.35736	7.06348	24.4306	23.7167	22.5804	0.363358	-1.46054	9.6225e-34	3.80773e-33	down	yes
SORBI_010G044400	3.89414	4.56113	3.55679	1.4456	1.79602	1.42399	2.5746	1.36435	8.6672e-07	8.59655e-07	up	yes
SORBI_010G047100	143.458	159.028	156.849	389.106	389.829	395.259	0.391192	-1.35405	0	0	down	yes
SORBI_010G047200	17.4034	21.489	17.7338	57.872	56.3675	51.2128	0.342252	-1.54687	1.58704e-105	2.04929e-104	down	yes
SORBI_010G054600	30.9608	34.7492	34.4658	119.599	118.998	113.716	0.284338	-1.81432	4.54494e-253	1.85843e-251	down	yes
SORBI_010G064700	7.11522	4.9373	6.7629	24.5751	23.6246	21.1056	0.271486	-1.88105	8.10797e-48	4.47014e-47	down	yes
SORBI_010G065700	0.961517	0.423197	0.651243	10.0228	10.4538	7.83195	0.0719203	-3.79746	1.97691e-40	9.32082e-40	down	yes
SORBI_010G066600	0.721137	0.423197	0.801529	0.0481865	0.0460519	0.0254284	16.2607	4.02332	0.000166372	0.000123557	up	yes
SORBI_010G067900	18.7976	20.4075	20.7396	71.1715	64.9792	60.5704	0.304719	-1.71445	1.70643e-148	3.3114e-147	down	yes
SORBI_010G068800	0.528834	0.564263	1.1522	1.4456	1.1513	0.559425	0.711366	-0.491337	0.00244003	0.00149834	down	yes
SORBI_010G069900	2.64417	2.77429	1.85354	0.915544	0.73683	0.610281	3.21392	1.68434	2.00831e-05	1.69153e-05	up	yes
SORBI_010G070900	29.0859	27.3197	31.2596	108.275	96.5247	81.5743	0.306121	-1.70782	4.72988e-221	1.61652e-219	down	yes
SORBI_010G076500	0.0480758	0.0470219	0.100191	0.240933	0.230259	0.355998	0.236087	-2.08261	0.0883425	0.0377972	down	yes
SORBI_010G077200	0.336531	0.705329	0.400765	5.05959	4.51308	3.20398	0.112911	-3.14674	1.88543e-23	5.25437e-23	down	yes
SORBI_010G077300	3.36531	2.77429	3.90746	10.2155	10.3156	9.96793	0.329421	-1.60199	4.47388e-18	9.8096e-18	down	yes
SORBI_010G077700	1.63458	1.73981	1.65315	9.39638	7.41435	6.3571	0.217005	-2.2042	6.44568e-29	2.19311e-28	down	yes
SORBI_010G078700	16.8265	16.1755	18.5354	41.3922	43.0125	42.1094	0.407365	-1.29561	3.08594e-50	1.79197e-49	down	yes
SORBI_010G078800	0.913441	0.846395	1.1021	2.74663	2.80916	3.55998	0.313955	-1.67137	7.97847e-06	7.04478e-06	down	yes
SORBI_010G080100	97.2574	94.4671	89.621	36.5254	40.6638	43.686	2.32757	1.21882	3.5677e-131	5.94865e-130	up	yes
SORBI_010G081600	0.624986	0.423197	0.90172	0.192746	0.0460519	0.101714	5.72639	2.51763	0.025503	0.0125912	up	yes
SORBI_010G082800	54.3738	60.047	54.8046	14.986	16.7168	20.4444	3.24514	1.69828	3.99238e-109	5.3254e-108	up	yes
SORBI_010G083300	5.14411	4.79624	5.10975	2.02383	1.88813	2.44113	2.36894	1.24424	6.63353e-08	7.33451e-08	up	yes
SORBI_010G087100	1.87496	2.25705	1.55296	6.40881	5.66438	6.25539	0.31017	-1.68887	1.63596e-13	2.7626e-13	down	yes
SORBI_010G088700	15.6727	19.8433	22.2424	7.42073	4.74334	4.52625	3.46059	1.79102	2.50304e-15	4.68649e-15	up	yes
SORBI_010G089200	0.480758	0.329154	0.45086	0.14456	0.0230259	0.0254284	6.53202	2.70753	0.0467432	0.0215333	up	yes
SORBI_010G092800	0.432682	0.282132	0.500956	0.963731	1.19735	1.06799	0.376507	-1.40925	0.0380691	0.0180755	down	yes
SORBI_010G092900	2.88455	2.82132	3.65698	1.0601	0.782882	1.16971	3.1078	1.63589	1.98632e-05	1.67425e-05	up	yes
SORBI_010G094100	0.0480758	0.0470219	0.100191	0.385492	0.368415	0.508568	0.154687	-2.69257	0.0133004	0.00701155	down	yes
SORBI_010G096200	1.53843	2.25705	3.00573	7.85441	7.41435	8.28966	0.288696	-1.79238	1.16015e-22	3.1451e-22	down	yes
SORBI_010G100300	0.336531	0.23511	0.400765	0.0240933	0.0230259	0.0254284	13.4037	3.74456	0.0107665	0.00577863	up	yes
SORBI_010G101900	46.3932	45.7523	42.7816	18.9855	22.6575	21.1056	2.15028	1.10453	1.81355e-55	1.1899e-54	up	yes
SORBI_010G103700	7.40368	9.26332	9.16749	30.213	31.5916	31.0735	0.278155	-1.84604	8.57939e-69	6.87706e-68	down	yes
SORBI_010G104600	2.64417	2.63323	1.55296	0.337306	0.690778	0.711995	3.92532	1.97281	1.12146e-10	1.55918e-10	up	yes
SORBI_010G105400	16.0092	13.6364	15.5296	60.5705	54.5715	55.8408	0.264209	-1.92025	1.38811e-126	2.21246e-125	down	yes
SORBI_010G106100	3.07685	4.51411	3.4065	39.2238	34.0784	32.5483	0.103896	-3.26679	8.08004e-163	1.81393e-161	down	yes
SORBI_010G106300	56.7775	65.8777	66.7273	139.115	153.721	141.992	0.435535	-1.19914	2.79531e-163	6.31661e-162	down	yes
SORBI_010G110800	1.00959	1.36364	1.80344	0.0240933	0.0230259	0.0254284	57.5714	5.84728	1.98817e-06	1.89771e-06	up	yes
SORBI_010G114400	3.07685	3.0094	2.80535	7.85441	6.63147	8.13709	0.393035	-1.34727	2.12405e-11	3.10982e-11	down	yes
SORBI_010G116000	5.24026	4.84326	8.36596	2.60207	2.16444	2.28856	2.61507	1.38685	1.4517e-05	1.24346e-05	up	yes
SORBI_010G119300	16.2496	14.6238	15.3292	43.3197	44.4861	41.3974	0.357597	-1.48359	1.39424e-59	9.79326e-59	down	yes
SORBI_010G121400	0.57691	1.22257	0.45086	0.192746	0.506571	0.0254284	3.10501	1.6346	0.0413038	0.0192652	up	yes
SORBI_010G122400	3.02878	3.76175	3.90746	7.13161	8.10513	8.64565	0.447945	-1.15861	2.67354e-09	3.3326e-09	down	yes
SORBI_010G131200	1.73073	1.73981	2.15411	0.674612	0.368415	0.508568	3.62508	1.85801	0.00159625	0.00101336	up	yes
SORBI_010G138400	0.57691	0.282132	0.701338	0.0240933	0.0230259	0.0254284	21.5084	4.42683	0.000440499	0.000306247	up	yes
SORBI_010G147200	0.0240379	0.023511	0.0250478	0.433679	0.230259	0.254284	0.0790622	-3.66087	0.00289081	0.00175011	down	yes
SORBI_010G147700	19.9995	16.6928	16.6818	54.5472	49.69	50.1448	0.345728	-1.53229	4.18312e-77	3.79104e-76	down	yes
SORBI_010G150600	0.0480758	0.0470219	0.0250478	0.433679	0.506571	0.457711	0.0859434	-3.54047	0.00706303	0.00395112	down	yes
SORBI_010G151700	6.82677	7.42947	8.56634	26.5508	22.151	19.2239	0.335994	-1.57349	4.66988e-58	3.20479e-57	down	yes
SORBI_010G152700	0.192303	0.188088	0.250478	6.16788	5.71043	6.25539	0.0347899	-4.84519	1.92297e-31	7.09065e-31	down	yes
SORBI_010G159000	0.721137	0.987461	1.05201	0.0963731	0.138156	0.203427	6.30339	2.65613	0.000866564	0.000574937	up	yes
SORBI_010G159900	5.9614	8.51097	6.91319	0.0481865	0.0460519	0.0254284	178.709	7.48147	5.99628e-30	2.12e-29	up	yes
SORBI_010G160700	1205.55	1188.71	1156.56	272.832	288.423	329.501	3.9863	1.99505	0	0	up	yes
SORBI_010G161600	14.3747	15.4702	14.0268	4.04767	4.51308	6.05196	3.00229	1.58607	1.62149e-29	5.63708e-29	up	yes
SORBI_010G162000	4.71143	2.30407	3.75717	0.337306	0.276311	0.355998	11.1103	3.47382	1.40189e-21	3.63683e-21	up	yes
SORBI_010G162500	6.73062	6.48903	6.06157	1.87928	3.03942	2.54284	2.58408	1.36965	8.86146e-15	1.61256e-14	up	yes
SORBI_010G163000	2.93263	1.9279	2.40459	0.14456	0.0921038	0.101714	21.4705	4.42428	4.95113e-15	9.11606e-15	up	yes
SORBI_010G165200	0.769213	1.55172	1.20229	0.289119	0.230259	0.457711	3.60584	1.85034	0.0303233	0.0147089	up	yes
SORBI_010G168700	3.26916	4.42006	3.10593	12.3358	9.71695	8.84908	0.349337	-1.51731	4.00685e-27	1.27905e-26	down	yes
SORBI_010G168800	40.576	39.0752	42.3308	14.6487	14.23	14.5959	2.80582	1.48842	4.00673e-59	2.79152e-58	up	yes
SORBI_010G170300	12.2113	12.1317	10.8206	3.42124	4.14467	4.17026	2.99617	1.58312	1.88673e-25	5.65016e-25	up	yes
SORBI_010G171900	1.77881	1.31661	3.4566	0.674612	0.460519	0.355998	4.394	2.13553	0.00107276	0.000701712	up	yes
SORBI_010G175800	0.528834	0.282132	0.701338	0.0240933	0.0230259	0.101714	10.1611	3.34498	0.000823709	0.00054841	up	yes
SORBI_010G176600	0.817289	1.17555	0.951816	0.14456	0.552623	0.203427	3.26962	1.70912	0.00106256	0.000696168	up	yes
SORBI_010G176800	2.06726	1.73981	1.45277	4.24042	5.71043	4.83139	0.355822	-1.49077	6.76525e-05	5.30891e-05	down	yes
SORBI_010G177300	0.817289	1.17555	1.35258	4.96321	4.23677	3.91597	0.255065	-1.97106	1.57255e-16	3.18852e-16	down	yes
SORBI_010G179400	0.673062	1.12853	0.551051	0.14456	0.322363	0.15257	3.79768	1.92512	0.00562597	0.00320543	up	yes
SORBI_010G182000	1.73073	0.846395	1.40268	5.05959	4.74334	4.93311	0.270073	-1.88858	2.71826e-09	3.38712e-09	down	yes
SORBI_010G187900	13.5093	13.3072	13.2252	35.2725	39.6046	37.6849	0.35573	-1.49114	2.41913e-47	1.32628e-46	down	yes
SORBI_010G188300	3.94222	4.60815	4.10784	0.530052	0.414467	0.15257	11.538	3.52832	7.51176e-15	1.3735e-14	up	yes
SORBI_010G188900	2.7884	3.38558	2.85545	6.26425	7.13804	6.15367	0.461722	-1.1149	9.64982e-08	1.04955e-07	down	yes
SORBI_010G189700	90.671	96.0188	85.2627	21.8285	21.8746	26.4964	3.87399	1.95382	7.9514e-206	2.38526e-204	up	yes
SORBI_010G190900	1.10574	0.705329	0.701338	2.55389	2.11839	1.98341	0.377483	-1.40552	0.000469569	0.000324912	down	yes
SORBI_010G193700	0.721137	1.17555	0.751434	4.48135	3.49994	2.89884	0.24339	-2.03866	2.91173e-15	5.42802e-15	down	yes
SORBI_010G198100	0.0480758	0.0940439	0.100191	0.770985	0.598674	0.559425	0.125609	-2.99298	8.69868e-05	6.71717e-05	down	yes
SORBI_010G198500	2.88455	2.86834	2.40459	1.34922	0.921038	0.915422	2.56067	1.35652	0.000582115	0.000396697	up	yes
SORBI_010G198800	1.82688	2.06896	3.15602	0.289119	0.414467	0.406854	6.35051	2.66687	4.07428e-07	4.17738e-07	up	yes
SORBI_010G204700	127.689	151.081	140.518	348.196	310.482	294.359	0.43995	-1.18459	0	0	down	yes
SORBI_010G206400	7.06715	6.01881	5.81109	16.8653	14.0919	14.2399	0.418103	-1.25807	1.98686e-20	4.86936e-20	down	yes
SORBI_010G209100	0.432682	0.376175	0.701338	0.0481865	0.0230259	0.0254284	15.6269	3.96596	0.00718333	0.0040096	up	yes
SORBI_010G209800	10.1921	10.674	10.2696	24.5751	22.8878	22.4787	0.445166	-1.16758	1.55284e-29	5.40391e-29	down	yes
SORBI_010G210900	0.673062	1.31661	1.50287	0.192746	0.230259	0.457711	3.96557	1.98753	0.0155711	0.00808573	up	yes
SORBI_010G211400	0.384607	0.564263	0.45086	1.25285	1.42761	1.01714	0.378552	-1.40144	0.00151769	0.000969122	down	yes
SORBI_010G212600	8.70172	9.07523	7.66462	3.85492	4.51308	3.81426	2.08841	1.06241	2.69646e-10	3.62991e-10	up	yes
SORBI_010G215300	25.0475	27.837	32.1113	93.0482	88.5578	81.7777	0.322707	-1.6317	7.39145e-190	2.00695e-188	down	yes
SORBI_010G215400	7.40368	6.25392	5.86118	19.8047	19.0655	18.2576	0.341669	-1.54933	2.5722e-28	8.59008e-28	down	yes
SORBI_010G215700	3.50954	3.90282	3.4065	20.4793	23.3022	16.2233	0.1803	-2.47153	1.50443e-61	1.08444e-60	down	yes
SORBI_010G218600	56.4891	60.2821	54.003	20.913	19.0194	25.1233	2.62505	1.39234	1.17027e-78	1.08054e-77	up	yes
SORBI_010G219500	21.4899	22.6646	26.5006	10.6492	9.21038	10.7308	2.30971	1.20771	1.34928e-18	3.02907e-18	up	yes
SORBI_010G220800	0.288455	0.517241	0.45086	2.55389	3.59205	2.84798	0.139712	-2.83947	7.41561e-11	1.04539e-10	down	yes
SORBI_010G222400	12.7401	16.0815	12.7243	31.9959	32.3284	37.99	0.406061	-1.30023	1.4248e-40	6.73621e-40	down	yes
SORBI_010G222500	0.673062	0.282132	0.0250478	1.39741	0.598674	1.47485	0.282414	-1.82411	0.0204068	0.0103565	down	yes
SORBI_010G224100	3.74991	2.91536	2.50478	9.63731	9.48669	10.4256	0.310327	-1.68814	8.69879e-14	1.49392e-13	down	yes
SORBI_010G224800	51.345	45.094	47.8914	113.335	121.255	113.004	0.415228	-1.26802	4.63288e-110	6.28968e-109	down	yes
SORBI_010G225100	3.94222	4.56113	5.05965	0.963731	1.56576	1.16971	3.66647	1.87439	2.31477e-10	3.13513e-10	up	yes
SORBI_010G227200	0.57691	0.752351	0.851625	2.65026	2.21049	2.39027	0.30077	-1.73327	4.63785e-08	5.18169e-08	down	yes
SORBI_010G227400	91.7287	101.991	95.933	39.0311	38.2691	39.3123	2.48389	1.3126	1.0392e-100	1.25683e-99	up	yes
SORBI_010G227500	6.44216	6.67711	7.16367	1.87928	2.02628	3.4074	2.77356	1.47174	1.29375e-13	2.20095e-13	up	yes
SORBI_010G234000	26.2013	24.7806	27.1017	10.2637	8.98012	10.6291	2.61386	1.38618	2.08664e-34	8.44183e-34	up	yes
SORBI_010G234800	25.0956	23.3699	25.0979	59.5586	56.5978	53.4505	0.433729	-1.20513	3.28574e-67	2.58551e-66	down	yes
SORBI_010G237700	3.84607	4.60815	5.15984	10.6974	9.57879	11.2394	0.431979	-1.21097	6.80891e-17	1.40632e-16	down	yes
SORBI_010G237800	6.97099	7.00627	5.86118	17.299	16.0721	15.257	0.407963	-1.29349	2.7972e-22	7.44496e-22	down	yes
SORBI_010G238600	1.34612	0.987461	0.90172	0.0481865	0.0921038	0.101714	13.3688	3.7408	6.08291e-08	6.74307e-08	up	yes
SORBI_010G239300	0.192303	0.282132	0.0500956	2.36114	2.11839	1.77999	0.0837973	-3.57695	3.24307e-11	4.67738e-11	down	yes
SORBI_010G241000	2541	2648.7	2683.57	1163.66	1212.04	1259.72	2.16571	1.11484	0	0	up	yes
SORBI_010G245500	0.624986	1.0815	0.500956	0.0481865	0.0460519	0.15257	8.94395	3.16091	0.000579985	0.000395523	up	yes
SORBI_010G248800	17.9323	20.5956	19.6375	46.5	45.4532	44.8557	0.425158	-1.23393	3.46461e-61	2.48697e-60	down	yes
SORBI_010G250400	42.6433	39.6395	43.9338	100.758	99.2878	99.0182	0.422039	-1.24455	1.65894e-111	2.30225e-110	down	yes
SORBI_010G252100	0.288455	0.0470219	0.300573	1.34922	0.828934	1.83084	0.158656	-2.65603	8.58636e-05	6.63565e-05	down	yes
SORBI_010G252200	2.25956	1.55172	2.05392	5.54145	5.66438	5.69596	0.347017	-1.52692	5.35831e-08	5.96872e-08	down	yes
SORBI_010G252700	5.04796	5.17241	5.26004	17.058	16.9471	16.0707	0.309139	-1.69367	6.10623e-33	2.36721e-32	down	yes
SORBI_010G254700	2.45187	2.53918	2.20421	7.99897	8.38144	7.78109	0.297798	-1.74759	1.05449e-15	2.02172e-15	down	yes
SORBI_010G255000	12.8362	15.6583	13.0749	35.6099	36.427	30.1581	0.406767	-1.29773	3.20478e-52	1.95692e-51	down	yes
SORBI_010G255300	16.8265	17.3511	18.7357	7.95078	7.2762	6.56053	2.42861	1.28013	2.07261e-16	4.16923e-16	up	yes
SORBI_010G260800	13.9901	14.0125	13.4757	46.1145	39.973	41.9569	0.323937	-1.62622	1.24304e-83	1.23755e-82	down	yes
SORBI_010G269800	7.30753	5.50157	6.46233	25.0088	20.7233	20.3936	0.291436	-1.77875	3.76021e-48	2.0865e-47	down	yes
SORBI_010G271300	0.0480758	0.23511	0.100191	0.385492	0.0230259	0.406854	0.470186	-1.0887	0.0133004	0.00701155	down	yes
SORBI_010G274000	20.7207	21.6301	18.5855	62.4016	66.6371	60.2653	0.321896	-1.63533	9.57805e-101	1.16249e-99	down	yes
SORBI_010G277400	16.3939	17.069	16.1809	46.3073	45.8216	44.042	0.364569	-1.45574	4.33272e-69	3.4893e-68	down	yes
SORBI_K007100	1.73073	0.188088	1.1021	4.14404	1.93418	2.64455	0.346326	-1.5298	4.1174e-06	3.7743e-06	down	yes
SORBI_K012700	7.5479	6.25392	6.86309	0.0963731	0.230259	0.254284	35.573	5.15271	1.58321e-38	7.06226e-38	up	yes
SORBI_K019100	35.6242	33.2915	34.5159	108.516	102.189	100.696	0.332148	-1.5901	2.64485e-176	6.51214e-175	down	yes
SORBI_K021600	209.178	219.216	218.467	77.1948	78.4263	79.7434	2.74834	1.45856	2.87787e-287	1.41212e-285	up	yes
SORBI_K033500	1.00959	0.282132	0.751434	0.433679	0.598674	0.355998	1.47164	0.557428	0.0267312	0.0131362	up	yes
SORBI_K037400	10.4325	11.3323	12.1231	4.52954	4.69729	5.89939	2.24034	1.16372	1.78546e-12	2.8261e-12	up	yes
SORBI_K038900	1.00959	0.517241	1.85354	0.433679	0.184208	0.406854	3.29876	1.72192	0.0267312	0.0131362	up	yes
SORBI_K039400	2.69225	2.02194	3.10593	0.770985	0.921038	0.864565	3.05881	1.61297	1.31393e-06	1.27775e-06	up	yes
SORBI_K039700	3.26916	3.4326	3.90746	1.20466	1.61182	1.62742	2.38737	1.25542	5.81895e-06	5.22666e-06	up	yes
SORBI_K040500	1.00959	0.987461	0.45086	2.07202	2.62496	2.33941	0.347893	-1.52328	0.00532132	0.00305567	down	yes
SORBI_K042800	0.865365	1.03448	1.05201	0.0240933	0.0230259	0.0254284	40.6885	5.34655	1.15411e-05	1.00205e-05	up	yes
SORBI_K042900	4.5672	4.60815	3.25621	0.0240933	0.0230259	0.0254284	171.357	7.42086	2.11693e-22	5.66954e-22	up	yes
