# Supplementary material for: BIOMASS YIELD 1 regulates sorghum biomass and grain yield via the shikimate pathway
Source: J Exp Bot. 2020 Jun 4;71(18):5506–20. doi: 10.1093/jxb/eraa275 (PMC7501818; doi:10.1093/jxb/eraa275)
Supplement: eraa275_suppl_Supplementary_Table-S1-S3 [file eraa275_suppl_supplementary_table-s1-s3.xlsx]

## Sheet: Table S1
Table S1 Measurements of agronomic traits between WT and by1 mutant.
Traits	WT	by1	P-Value
Plant Height (cm)	152.35±10.389	81.24±9.688**	5.49283e-15
Panicle Length (cm)	33.50±4.341	18.53±4.984**	3.82827e-17
Primary branch number	54.63±11.526	16.76±7.582**	6.17699e-21
Secondary branch number	217.42±23.835	51.82±7.461**	4.20135e-14
Tertiary branch number	81.52±6.925	9.21±3.514**	2.29093e-23
Flag Leaf Length (cm)	41.52±2.451	29.17±6.984**	7.88641e-11
Flag Leaf Width (cm)	4.34±1.243	1.05±0.263**	5.43054e-09
Grain Length (mm)	3.92±0.064	3.51±0.076**	5.43054e-09
Grain Width (mm)	3.54±0.041	3.35±0.093**	7.19467e-08
Thousand Seed Weight (g)	32.97±1.352	25.35±1.896**	6.74313e-33
Seed Seeting Rate (%)	97.21±1.532	10.24±7.326**	2.6895e-18
Biomass (kg/m2)	3.98±0.416	1.39±0.127**	4.79641e-11
Grain Yield (g/plant)	83.73±8.592	10.32±8.471**	5.94899e-06
Values are mean ±SD (n=20). Two-tailed Student’s t-test was performed between WT and nab1 mutant (*P < 0.05, **P < 0.01).

## Sheet: Table S2
Table S2 The information of metabolites with different contents
Index	Group	Formula	Compounds	Class I	Class II	Fold_Change	Log2FC	Type
pmb1912	6	C20H23N7O7	10-Formyl-THF	Alkaloids	Alkaloids	0.360324	-1.47263	down
pmb2211	4	C19H38N2O3	Cocamidopropyl βine	Alkaloids	Alkaloids	0.45977	-1.12102	down
pmp001275	6	C31H61O14N	3-Hydroxypropyl palmitate glc-glucosamine	Alkaloids	Alkaloids	0.473537	-1.07845	down
pmp001277	6	C21H44NO7P	3-{(2-Aminoethoxy)(hydroxy)phosphoryl]oxy}-2-hydroxypropyl palmitate	Alkaloids	Alkaloids	0.493525	-1.0188	down
pme0120	6	C5H11NO2	5-Aminovaleric acid	Amino acids and derivatives	Amino acids and derivatives	0.215398	-2.21492	down
pme2853	4	C8H15NO3	Hexanoyl glycine	Amino acids and derivatives	Amino acids and derivatives	0.337372	-1.56759	down
pme0193	4	C5H10N2O3	L-Glutamine	Amino acids and derivatives	Amino acids and derivatives	0.294288	-1.7647	down
mws0193	4	C7H15N3O3	L-Homocitrulline	Amino acids and derivatives	Amino acids and derivatives	0.428086	-1.22403	down
pme0021	6	C9H11NO2	L-Phenylalanine	Amino acids and derivatives	Amino acids and derivatives	0.386973	-1.36969	down
pme0006	2	C5H9NO2	L-Proline	Amino acids and derivatives	Amino acids and derivatives	2.97011	1.57052	up
pme0122	4	C8H16N2O3	N6-Acetyl-L-lysine	Amino acids and derivatives	Amino acids and derivatives	0.472991	-1.08012	down
mws0376	6	C4H4O4	Fumaric acid	Organic acids	Organic acids	0.104906	-3.25283	down
mws0275	6	C4H6O5	L-(-)-Malic acid	Organic acids	Organic acids	0.479406	-1.06068	down
pme0271	4	C4H4O4	Maleic acid	Organic acids	Organic acids	0.108225	-3.20789	down
mws1709	6	C4H6O5	Malic acid	Organic acids	Organic acids	0.459927	-1.12052	down
mws2125	6	C3H4KO6P	Phosphoenolpyruvic acid	Organic acids	Organic acids	0.327839	-1.60894	down
mws0154	6	C7H10O5	Shikimic acid	Organic acids	Organic acids	0.181796	-2.45961	down
pme3011	4	C4H9NO2	γ-Aminobutyric acid	Organic acids	Organic acids	0.326355	-1.61549	down
mws1474	6	C18H16O7	5,7-Dihydroxy-3',4',5'-trimethoxyflavone	Flavonoids	Flavonoid	0.39762	-1.33054	down
pmb0623	6	C28H32O16	6-C-Hexosyl chrysoeriol O-hexoside	Flavonoids	Flavonoid carbonoside	0.198953	-2.3295	down
pmp001310	6	C27H30O17	6-Hydroxykaempferol-3,6-O-Diglucoside	Flavonoids	Flavonols	0.0439394	-4.50834	down
mws4160	6	C16H12O5	8-Methoxychrysin(Wogonin)	Flavonoids	Flavonoid	0.0102286	-6.61125	down
mws0051	6	C16H12O5	Acacetin	Flavonoids	Flavonoid	0.0214815	-5.54076	down
pmp000571	6	C15H10O5	Apigenin	Flavonoids	Flavonoid	0.0675778	-3.88731	down
pmb3006	6	C21H20O10	Apigenin 7-O-glucoside(Cosmosiin)	Flavonoids	Flavonoid	0.0411392	-4.60334	down
pmp001204	6	C17H14O5	Apigenin-7,4'-dimethylether	Flavonoids	Flavonoid	0.0185294	-5.75404	down
mws0054	4	C15H14O6	Catechin	Flavonoids	Flavanols	0.475913	-1.07123	down
pmp000009	4	C18H16O8	Centaureidin	Flavonoids	Anthocyanins	0.239107	-2.06427	down
pmb2999	6	C22H22O11	Chrysoeriol 5-O-hexoside	Flavonoids	Flavonoid	0.480042	-1.05877	down
mws0058	6	C16H12O6	Diosmetin	Flavonoids	Flavonoid	0.264587	-1.91819	down
pmp000120	6	C22H22O11	Diosmetin-6-C-glucoside	Flavonoids	Flavonoid	0.286713	-1.80232	down
pmp000006	6	C18H16O7	Eupatilin	Flavonoids	Flavonoid	0.386183	-1.37264	down
mws0063	6	C15H10O5	Genistein	Flavonoids	Isoflavones	0.1225	-3.02915	down
mws0129	6	C16H12O5	Genkwanin	Flavonoids	Flavonoid	0.0218685	-5.515	down
pmp000001	6	C16H12O6	Hispidulin	Flavonoids	Flavonoid	0.488305	-1.03415	down
GQ512002	1	C28H32O16	Isorhamnetin-3-O-rutinoside	Flavonoids	Flavonols	2.27461	1.18562	up
mws0089	5	C21H20O11	Kaempferol 7-O-glucosdie	Flavonoids	Flavonols	3.19835	1.67733	up
pmb3024	6	C21H20O11	Luteolin C-hexoside	Flavonoids	Flavonoid	0.0426393	-4.55167	down
mws1140	6	C15H12O5	Naringenin chalcone(4,2',4',6'-Tetrahydroxychalcone)	Flavonoids	Chalcones	0.160311	-2.64105	down
pmb3041	2	C23H22O14	Tricin O-saccharic acid	Flavonoids	Flavonoid	2.329	1.21971	up
pmb2940	6	C17H22O10	1-O-β-D-Glucopyranosyl sinapate	Phenolic acids	Phenolic acids	0.0137273	-6.18681	down
pmb0752	5	C17H20O9	3-O-Feruloyl quinic acid	Phenolic acids	Phenolic acids	2.86534	1.5187	up
pme3443	6	C11H12O4	Sinapinaldehyde	Phenolic acids	Phenolic acids	0.450845	-1.1493	down
pme2019	4	C5H10O5	DL-Arabinose	Others	Saccharides and Alcohols	0.489583	-1.03037	down
YC512118	6	C18H35NO	Octadecenoic amide	Others	Others	0.399524	-1.32364	down
mws0704	4	C2H8NO4P	O-Phosphorylethanolamine	Others	Others	0.353243	-1.50127	down
mws0983	4	C20H39NO2	N-Oleoylethanolamine	Others	Others	0.440638	-1.18233	down
mws1491	4	C18H32O2	Linoleic acid	Lipids	Free fatty acids	0.435897	-1.19794	down
pmn001686	6	C16H32O4	10,16-Dihydroxy-palmitic acid	Lipids	Free fatty acids	0.456481	-1.13137	down
pmp001260	6	C22H37NO3	N-(2-Hydroxyethyl)eicosapentaenoic acid	Lipids	Free fatty acids	0.306122	-1.70782	down
pmb2363	5	C21H40O4	MAG(18:1)isomer1	Lipids	Glycerol ester	3.01305	1.59123	up
pmp001284	6	C19H38O4	Glycerin Monopalmitate	Lipids	Glycerol ester	0.443299	-1.17365	down
mws0847	4	C6H7N5	1-Methyladenine	Nucleotides and derivatives	Nucleotides and derivatives	0.480131	-1.0585	down
pme0183	3	C5H5N5O	2-Hydroxy-6-aminopurine	Nucleotides and derivatives	Nucleotides and derivatives	0.496381	-1.01048	down

## Sheet: Table S3
Table S3. Primers used in this study.
Purpose	Primer name	Forward primer (5' to 3')	Reverse primer (5' to 3')
Mapping	SAM48856	CTCTACGTCACCTCAGTTCC	AAACAACTACTCCGAGAGACC
	SB01520	TTCCTCTATACATGTCATGCGTGC	CCACCTACACCACACCGATCATT
	SAM61586	CTCCAAGGGTGAGTCAGC	CAAAACCAGAGCGATGAG
	ZY6	ACAGTGCCTACCTGTCCTTC	ACCACGGAGATACGTGGCCA
	ZY21	CGTTTAATGATAAAAAATTA	CAAGATTTGATGTCGTGTAT
Subcellular Location	BY1::GFP	CGGGATCCATGGCGCTGGCCACCAACTC	GCTCTAGAGAAAGCCAGTGGTGGCAGCG
	by1::GFP	CGGGATCCATGGCGCTGGCCACCAACTC	GCTCTAGAGAAAGCCAGTGGTGGCAGCG
qRT-PCR	PP2A(Control)	AACCCGCAAAACCCCAGACTA	TACAGGTCGGGCTCATGGAAC
	BY1	CTCATCTCATCCGTGCTGTC	ACGTTCTGCCCAGTCATTTC
	SORBI_004G335500	CGTTCCGCGTCCACACCAAC	TTTGTCATCGCCCATGGATA
	SORBI_009G014600	CGACAACTCGTGGAAGGGCC	AGATGCAGGCGCCGGCGTGC
	SORBI_004G197100	TTTCCTTGTCGCCTCAGCAG	GGGTAGCCGCCACGGCCGCC
	SORBI_005G186100	GGCCGCTGTTCGCCGCCAAG	TTGATCTTGTCGTGCAGGAA
	SORBI_004G197700	GGGACCCGGAGGACGCCCTC	ATCGTCGTCCCCGTCCCCGT
	SORBI_009G009500	CGGGAAGAGCGTGGAGGAAG	GGGCGACTGTGTCGACGAAG
	SORBI_007G143100	ACCTGGGCGTCAACCTCGGC	AGTAAGACCCAGATCCTGAC
	SORBI_004G101200	GAGCCTGGGAGAGTTGTCTG	TGGTGTTGGTGTTGTGCCAT
	SORBI_001G304100	CTGCAGTGGCGAGCGCGACC	GCACGGCTGGTACGGCGGCG
	SORBI_008G080100	GAGCCCCTGGGAAATCCCTA	TTGCTCCTGTCCACTATCCA
	SORBI_010G106100	AGCGGTCCGGCCGTCTGCCA	GTGTCGCCGTGAACGCCATT
	SORBI_004G317000	GCTCCGCCGCATCCTCGACT	GCCGTCCGTCCGCCGGCACC
	SORBI_004G343800	TCGAGCACCAGAAGCGCCGC	CCGCGGTCGTTGTAGACCCC
	SORBI_008G080400	GCCATACCTTGTTGGCCACA	CGAGAAACGTACTTCCATAT
	SORBI_001G175000	GACATGGTGCTTAGGGAGAG	CTAGGACCCCTCTTCTTGCC
	SORBI_008G105300	CTTCACAAAGTTCGTGACAT	TAGAGAAAAGGTTCATGCCA
	SORBI_009G141300	CTACGGCATCGACTTCGCCG	CGCGTAGTTCACCCCGTGCA
	SORBI_002G296000	CTCAAGAATCCCCATTTCAT	TATTCCAGTCAGTACTCTTC
	SORBI_001G384700	ACTCCCCCACTGGCTCCCTC	ATGAACTTGTGCGCCTCGTC
Primers for sequencing BY1 gene	BY1-1	GGCCCCACATTGTCATAGAC	TCACAACCTCCACAGCAAAA
	BY1-2	AGTTGTTGCCTCACCAAAGT	TGCCCTAAAGTCCTGCAATC
	BY1-3	TTAGGTGCTGCTATTGACGA	TGGTGCAATGTCTCGTATAGA
Cas-9 target primer	gRNA-1	AGAAGAAGCCGGTGGGGTTGGGG
	gRNA-2	CCGCCGCTGTTTCCGGTGGCGCT
